# Supplementary material for: Evaluation of Microbial Communities Associated With the Liquid and Solid Phases of the Rumen of Cattle Offered a Diet of Perennial Ryegrass or White Clover
Source: Front Microbiol. 2018 Oct 8;9:2389. doi: 10.3389/fmicb.2018.02389 (PMC6186844; doi:10.3389/fmicb.2018.02389)
Supplement: TABLE S1 — Relative abundance of taxa from phylum to genus. [file Table_1.XLSX]

## Sheet: Phylum
#OTU ID	LC_P1_COW1	LC_P1_COW2	LC_P2_COW2	LC_P3_COW3	LC_P2_COW4	LC_P3_COW1	LG_P2_COW1	LG_P2_COW3	LG_P1_COW4	LG_P1_COW3	LG_P3_COW4	LG_P3_COW2	SC_P1_COW1	SC_P3_COW3	SC_P3_COW1	SC_P1_COW2	SC_P2_COW2	SC_P2_COW4	SG_P1_COW4	SG_P3_COW2	SG_P1_COW3	SG_P2_COW3	SG_P3_COW4	SG_P2_COW1
k__Archaea;p__Euryarchaeota	0.00361908	0.00130813	0.00139315	0.00241976	0.000615602	0.000771823	0.00341574	0.00138944	0.00222657	0.00274031	0.00104571	0.000783097	0.0202383	0.0712996	0.0270046	0.025234	0.00717497	0.0249071	0.0169808	0.021422	0.0133104	0.00783551	0.0204606	0.00785609
k__Bacteria;p__Actinobacteria	0.00460911	0.0165016	0.0239289	0.0340478	0.0891141	0.006041	0.0406265	0.00765553	0.100403	0.0190559	0.00410341	0.135506	0.0270854	0.0537335	0.0218398	0.0187865	0.0362846	0.0283563	0.0346629	0.0496884	0.025459	0.0178158	0.0596293	0.0362246
k__Bacteria;p__Bacteroidetes	0.543534	0.362816	0.381901	0.639912	0.606562	0.63478	0.617459	0.731171	0.576901	0.707467	0.692364	0.322892	0.324571	0.168091	0.252707	0.19996	0.327937	0.277914	0.247802	0.244095	0.314753	0.299851	0.258481	0.305905
k__Bacteria;p__Chloroflexi	2.20005e-05	0	8.82985e-05	0.000525042	0.0011628	1.48427e-05	0.000571121	0.000721963	0.00147575	0.00381895	0.000105894	0.00033131	0.000131287	0.00205915	0.000590264	0	0.0006198	0.00836871	0.00339414	0.00182519	0.0027025	0.00160142	0.0054328	0.000259808
k__Bacteria;p__Cyanobacteria	8.8002e-05	0.000940221	0.00598468	0.00813815	0.00915423	0.00721357	0.000384408	0.0049039	0.018874	0.0173942	0.0192066	0.00406608	0.00078772	0.00178306	0.00311733	0.00174526	0.00462224	0.0016251	0.00229663	0.00392656	0.00150279	0.00122966	0.00229287	9.89744e-05
k__Bacteria;p__Elusimicrobia	0	0	2.94328e-05	0.000148382	0.000262201	5.9371e-05	0	0.000136219	0.000336574	0.000155479	0.000463288	6.02382e-05	0	1.15036e-05	0	0	0	0.000773857	0.000335349	0.000372243	8.83995e-05	4.28951e-05	7.30215e-05	0
k__Bacteria;p__Fibrobacteres	0.0344088	0.000545056	0.000363005	0.0200543	0.0169747	0.00921734	0.0368263	0.0174088	0.0502919	0.0126326	0.0137001	0.00632502	0.0450111	0.0240311	0.0291812	0.00317926	0.00313052	0.02808	0.186169	0.0295273	0.0964186	0.0804713	0.0227827	0.0720533
k__Bacteria;p__Firmicutes	0.398044	0.588265	0.548422	0.235481	0.243117	0.263756	0.275214	0.215172	0.20931	0.205553	0.247965	0.502161	0.558241	0.606058	0.582554	0.71042	0.579061	0.541733	0.425608	0.571236	0.437918	0.492379	0.53608	0.516003
k__Bacteria;p__Lentisphaerae	0	0	5.88657e-05	0.000102726	0.000193801	0	4.39324e-05	6.81097e-05	0.000867325	0.000281805	0.000132368	1.50596e-05	0	0.000103533	5.53373e-05	0	5.25254e-05	0.000475369	0.00168691	0.000156102	0.000644053	0.000786411	0.000292086	0.000408269
k__Bacteria;p__Planctomycetes	0	0	0	4.56558e-05	0.0001026	0.000103899	0.000252611	1.36219e-05	1.29452e-05	3.88697e-05	1.32368e-05	6.02382e-05	0	0.000345109	0.000442698	0.000100047	4.20203e-05	0.0013045	0.000477618	0.000120078	0.000214684	0.000243072	0.00051115	1.23718e-05
k__Bacteria;p__Proteobacteria	0.00554413	0.0014989	0.0122244	0.0112085	0.0128136	0.0247577	0.0024053	0.00476768	0.00490621	0.00248766	0.00577124	0.00492448	0.00730156	0.00973208	0.0141479	0.00400187	0.00830952	0.00938578	0.00336365	0.00347026	0.00381381	0.00228774	0.00410381	0.00112583
k__Bacteria;p__SR1	0	8.17583e-05	2.94328e-05	0.00407478	0.000319201	0.00400754	0	0.000395036	0.000155342	0.000631632	0.000198552	0.00174691	0	0.000356613	0.00143877	0	4.20203e-05	0.000210047	0.000853615	0.00254566	0.000239941	0.000672024	0.000131439	0
k__Bacteria;p__Spirochaetes	0.0043121	0.00876177	0.0150696	0.00873168	0.00832203	0.0208837	0.0100166	0.00761466	0.0182268	0.0113888	0.00419606	0.00783097	0.00930115	0.0416777	0.0358032	0.0128727	0.0241092	0.04736	0.0462273	0.0439967	0.0850782	0.0633275	0.0711521	0.0449591
k__Bacteria;p__Synergistetes	9.90023e-05	9.53847e-05	3.92438e-05	6.84838e-05	0	0	4.39324e-05	2.72439e-05	6.47258e-05	2.91523e-05	2.64736e-05	0.000105417	0.000141386	0.000966306	0.000590264	0.000400187	0.000441214	0.00114973	0.000111783	0.000312204	0.000227313	0.000142984	0.000934675	0.00027218
k__Bacteria;p__Tenericutes	0.00554413	0.0190224	0.00997773	0.0223485	0.00400141	0.0258561	0.0104339	0.00623885	0.00724928	0.0145858	0.00831271	0.00510519	0.00710967	0.0138734	0.0263774	0.0231886	0.00668123	0.0172349	0.0195214	0.0200171	0.0131841	0.0240928	0.0132169	0.00955103
k__Bacteria;p__Verrucomicrobia	0.000176004	0.000163517	0.000490547	0.0126923	0.00728462	0.00253811	0.00230645	0.00231573	0.00869914	0.00173942	0.00239586	0.00808698	8.07918e-05	0.00587836	0.0041503	0.000111163	0.00149172	0.0111214	0.0105076	0.00728875	0.00444523	0.00722068	0.0044251	0.00527039

## Sheet: Class
#OTU ID	LC_P1_COW1	LC_P1_COW2	LC_P2_COW2	LC_P3_COW3	LC_P2_COW4	LC_P3_COW1	LG_P2_COW1	LG_P2_COW3	LG_P1_COW4	LG_P1_COW3	LG_P3_COW4	LG_P3_COW2	SC_P1_COW1	SC_P3_COW3	SC_P3_COW1	SC_P1_COW2	SC_P2_COW2	SC_P2_COW4	SG_P1_COW4	SG_P3_COW2	SG_P1_COW3	SG_P2_COW3	SG_P3_COW4	SG_P2_COW1
k__Archaea;p__Euryarchaeota;c__Methanobacteria	0.00254106	0.000735825	0.00103996	0.00116422	0.000364801	0.000103899	0.00259201	0.00113062	0.0016052	0.00203094	0.000807444	0.00067768	0.0188851	0.0702182	0.0249202	0.0212988	0.00511598	0.022276	0.0161476	0.0197889	0.0122496	0.00647717	0.0194091	0.00748494
k__Archaea;p__Euryarchaeota;c__Thermoplasmata	0.00107802	0.000572308	0.000353194	0.00125554	0.000250801	0.000667923	0.000823732	0.000258817	0.000621367	0.000709371	0.000238262	0.000105417	0.00135326	0.00108134	0.00208437	0.00393517	0.002059	0.00263111	0.000833291	0.00163306	0.00106079	0.00135835	0.00105151	0.000371154
k__Bacteria;p__Actinobacteria;c__Actinobacteria	2.20005e-05	0	9.81094e-05	0.000148382	0.000193801	0.000118742	0.000241628	4.08658e-05	7.76709e-05	0	1.32368e-05	6.02382e-05	0.000262573	0.0006327	0.000166012	0.000122279	0.000178586	0.000685416	0.000203242	1.20078e-05	0.000138913	0.000100089	7.30215e-05	0.000296923
k__Bacteria;p__Actinobacteria;c__Coriobacteriia	0.00458711	0.0165016	0.0238308	0.0338995	0.0889203	0.00592225	0.0403848	0.00761466	0.100325	0.0190559	0.00409017	0.135446	0.0268229	0.0531008	0.0216738	0.0186643	0.036106	0.0276709	0.0344596	0.0496764	0.0253201	0.0177157	0.0595563	0.0359277
k__Bacteria;p__Bacteroidetes;c__Bacteroidia	0.543534	0.362816	0.381901	0.639912	0.606562	0.63478	0.617459	0.731171	0.576901	0.707467	0.692364	0.322892	0.324571	0.168091	0.252707	0.19996	0.327937	0.277914	0.247802	0.244095	0.314753	0.299851	0.258481	0.305905
k__Bacteria;p__Chloroflexi;c__Anaerolineae	2.20005e-05	0	8.82985e-05	0.000525042	0.0011628	1.48427e-05	0.000571121	0.000721963	0.00147575	0.00381895	0.000105894	0.00033131	0.000131287	0.00205915	0.000590264	0	0.0006198	0.00836871	0.00339414	0.00182519	0.0027025	0.00160142	0.0054328	0.000259808
k__Bacteria;p__Cyanobacteria;c__4C0d-2	1.10003e-05	0.000667693	0.00489566	0.00810391	0.00908583	0.00721357	0.000384408	0.0049039	0.018874	0.0173942	0.0192066	0.00405102	0	0.00115036	0.00289598	6.66978e-05	0.00429658	0.0015256	0.00229663	0.00390254	0.00147753	0.00120106	0.00229287	6.1859e-05
k__Bacteria;p__Cyanobacteria;c__Chloroplast	7.70018e-05	0.000272528	0.00108901	3.42419e-05	6.84002e-05	0	0	0	0	0	0	1.50596e-05	0.00078772	0.0006327	0.000221349	0.00167856	0.000325658	9.94959e-05	0	2.40157e-05	2.5257e-05	2.85968e-05	0	3.71154e-05
k__Bacteria;p__Elusimicrobia;c__Elusimicrobia	0	0	2.94328e-05	0.000148382	0.000262201	5.9371e-05	0	0.000136219	0.000336574	0.000155479	0.000463288	6.02382e-05	0	1.15036e-05	0	0	0	0.000773857	0.000335349	0.000372243	8.83995e-05	4.28951e-05	7.30215e-05	0
k__Bacteria;p__Fibrobacteres;c__Fibrobacteria	0.0344088	0.000545056	0.000363005	0.0200543	0.0169747	0.00921734	0.0368263	0.0174088	0.0502919	0.0126326	0.0137001	0.00632502	0.0450111	0.0240311	0.0291812	0.00317926	0.00313052	0.02808	0.186169	0.0295273	0.0964186	0.0804713	0.0227827	0.0720533
k__Bacteria;p__Firmicutes;c__Bacilli	9.90023e-05	6.8132e-05	0.000304139	0.000947359	0.001197	8.90564e-05	5.49155e-05	0.000313305	0.00181232	0.00064135	0.00037063	0.000316251	0.000151485	0.00289892	0.000830059	0.000233442	0.000252122	0.00232157	0.0147045	0.000480313	0.00244993	0.0017301	0.00173791	7.42308e-05
k__Bacteria;p__Firmicutes;c__Clostridia	0.350424	0.477332	0.437274	0.223953	0.236859	0.22837	0.267977	0.210282	0.199718	0.198284	0.243491	0.471906	0.526631	0.580267	0.549204	0.53764	0.55159	0.52672	0.392917	0.529185	0.42702	0.483643	0.529304	0.510535
k__Bacteria;p__Firmicutes;c__Erysipelotrichi	0.0475211	0.110864	0.110844	0.0105807	0.00506162	0.035296	0.00718295	0.00457697	0.00778004	0.00662728	0.00410341	0.0299384	0.0314583	0.0228922	0.0325199	0.172547	0.0272187	0.0126913	0.0179869	0.0415711	0.00844846	0.00700621	0.00503848	0.0053941
k__Bacteria;p__Lentisphaerae;c__[Lentisphaeria]	0	0	5.88657e-05	0.000102726	0.000193801	0	4.39324e-05	6.81097e-05	0.000867325	0.000281805	0.000132368	1.50596e-05	0	0.000103533	5.53373e-05	0	5.25254e-05	0.000475369	0.00168691	0.000156102	0.000644053	0.000786411	0.000292086	0.000408269
k__Bacteria;p__Planctomycetes;c__Planctomycetia	0	0	0	4.56558e-05	0.0001026	0.000103899	0.000252611	1.36219e-05	1.29452e-05	3.88697e-05	1.32368e-05	6.02382e-05	0	0.000345109	0.000442698	0.000100047	4.20203e-05	0.0013045	0.000477618	0.000120078	0.000214684	0.000243072	0.00051115	1.23718e-05
k__Bacteria;p__Proteobacteria;c__Alphaproteobacteria	0.000352008	6.8132e-05	0.00209954	0.00463407	0.00540362	0.00985558	0.000153763	0.00280612	0.00256314	0.00130213	0.00329596	0.00155113	0.00108059	0.003175	0.00402118	0.000800374	0.00151273	0.00346025	0.0011788	0.00132086	0.000568282	0.00134405	0.00132899	0.000235064
k__Bacteria;p__Proteobacteria;c__Betaproteobacteria	0.000286007	0.000218022	0.000500358	0.0058896	0.00524402	0.00032654	0.00174631	0.00162101	0.00151458	0.000456719	0.00207818	0.000873455	0.000131287	0.00235825	0.00143877	0.000177861	0.000630305	0.00231052	0.000223566	0.000180117	0.000202056	0.000471846	0.000920071	0.000235064
k__Bacteria;p__Proteobacteria;c__Deltaproteobacteria	0	0	0	2.28279e-05	6.84002e-05	1.48427e-05	0	6.81097e-05	0.000297738	0.000378979	0.000132368	0.000195774	0	0.000851269	0	0	9.45458e-05	0.00112762	0.00146334	0.000672438	0.00255096	0.000300266	0.00148964	0.000148462
k__Bacteria;p__Proteobacteria;c__Gammaproteobacteria	0.00490611	0.00121275	0.00962454	0.00066201	0.00209761	0.0145607	0.000505222	0.000272439	0.000530751	0.000349827	0.000264736	0.00230411	0.00608968	0.00334756	0.00868795	0.00302363	0.00607194	0.0024874	0.000497942	0.00129685	0.000492511	0.000171581	0.000365107	0.000507244
k__Bacteria;p__SR1;c__	0	8.17583e-05	2.94328e-05	0.00407478	0.000319201	0.00400754	0	0.000395036	0.000155342	0.000631632	0.000198552	0.00174691	0	0.000356613	0.00143877	0	4.20203e-05	0.000210047	0.000853615	0.00254566	0.000239941	0.000672024	0.000131439	0
k__Bacteria;p__Spirochaetes;c__Spirochaetes	0.0043121	0.00876177	0.0150696	0.00873168	0.00832203	0.0208837	0.0100166	0.00761466	0.0182268	0.0113888	0.00419606	0.00783097	0.00930115	0.0416777	0.0358032	0.0128727	0.0241092	0.04736	0.0462273	0.0439967	0.0850782	0.0633275	0.0711521	0.0449591
k__Bacteria;p__Synergistetes;c__Synergistia	9.90023e-05	9.53847e-05	3.92438e-05	6.84838e-05	0	0	4.39324e-05	2.72439e-05	6.47258e-05	2.91523e-05	2.64736e-05	0.000105417	0.000141386	0.000966306	0.000590264	0.000400187	0.000441214	0.00114973	0.000111783	0.000312204	0.000227313	0.000142984	0.000934675	0.00027218
k__Bacteria;p__Tenericutes;c__Mollicutes	0.00500512	0.0189816	0.00997773	0.0197804	0.00391021	0.0250397	0.010401	0.00618436	0.00715867	0.0144692	0.00825976	0.00510519	0.00696829	0.0133902	0.0261745	0.0231441	0.0066077	0.0168148	0.0189828	0.019873	0.0127548	0.0237496	0.0132023	0.00945205
k__Bacteria;p__Tenericutes;c__RF3	0.000539012	4.08792e-05	0	0.00256814	9.12003e-05	0.000816351	3.29493e-05	5.44877e-05	9.06161e-05	0.000116609	5.29472e-05	0	0.000141386	0.000483153	0.000202903	4.44652e-05	7.35356e-05	0.000420094	0.000538591	0.000144094	0.000429369	0.000343161	1.46043e-05	9.89744e-05
k__Bacteria;p__Verrucomicrobia;c__Verruco-5	0.000176004	0.000163517	0.000490547	0.0126923	0.00728462	0.00253811	0.00230645	0.00231573	0.00869914	0.00173942	0.00239586	0.00808698	8.07918e-05	0.00587836	0.0041503	0.000111163	0.00149172	0.0111214	0.0105076	0.00728875	0.00444523	0.00722068	0.0044251	0.00527039

## Sheet: Order
#OTU ID	LC_P1_COW1	LC_P1_COW2	LC_P2_COW2	LC_P3_COW3	LC_P2_COW4	LC_P3_COW1	LG_P2_COW1	LG_P2_COW3	LG_P1_COW4	LG_P1_COW3	LG_P3_COW4	LG_P3_COW2	SC_P1_COW1	SC_P3_COW3	SC_P3_COW1	SC_P1_COW2	SC_P2_COW2	SC_P2_COW4	SG_P1_COW4	SG_P3_COW2	SG_P1_COW3	SG_P2_COW3	SG_P3_COW4	SG_P2_COW1
k__Archaea;p__Euryarchaeota;c__Methanobacteria;o__Methanobacteriales	0.00254106	0.000735825	0.00103996	0.00116422	0.000364801	0.000103899	0.00259201	0.00113062	0.0016052	0.00203094	0.000807444	0.00067768	0.0188851	0.0702182	0.0249202	0.0212988	0.00511598	0.022276	0.0161476	0.0197889	0.0122496	0.00647717	0.0194091	0.00748494
k__Archaea;p__Euryarchaeota;c__Thermoplasmata;o__E2	0.00107802	0.000572308	0.000353194	0.00125554	0.000250801	0.000667923	0.000823732	0.000258817	0.000621367	0.000709371	0.000238262	0.000105417	0.00135326	0.00108134	0.00208437	0.00393517	0.002059	0.00263111	0.000833291	0.00163306	0.00106079	0.00135835	0.00105151	0.000371154
k__Bacteria;p__Actinobacteria;c__Actinobacteria;o__Actinomycetales	2.20005e-05	0	9.81094e-05	0.000148382	0.000193801	0.000118742	0.000241628	4.08658e-05	7.76709e-05	0	1.32368e-05	6.02382e-05	0.000262573	0.0006327	0.000166012	0.000122279	0.000178586	0.000685416	0.000203242	1.20078e-05	0.000138913	0.000100089	7.30215e-05	0.000296923
k__Bacteria;p__Actinobacteria;c__Coriobacteriia;o__Coriobacteriales	0.00458711	0.0165016	0.0238308	0.0338995	0.0889203	0.00592225	0.0403848	0.00761466	0.100325	0.0190559	0.00409017	0.135446	0.0268229	0.0531008	0.0216738	0.0186643	0.036106	0.0276709	0.0344596	0.0496764	0.0253201	0.0177157	0.0595563	0.0359277
k__Bacteria;p__Bacteroidetes;c__Bacteroidia;o__Bacteroidales	0.543534	0.362816	0.381901	0.639912	0.606562	0.63478	0.617459	0.731171	0.576901	0.707467	0.692364	0.322892	0.324571	0.168091	0.252707	0.19996	0.327937	0.277914	0.247802	0.244095	0.314753	0.299851	0.258481	0.305905
k__Bacteria;p__Chloroflexi;c__Anaerolineae;o__Anaerolineales	2.20005e-05	0	8.82985e-05	0.000525042	0.0011628	1.48427e-05	0.000571121	0.000721963	0.00147575	0.00381895	0.000105894	0.00033131	0.000131287	0.00205915	0.000590264	0	0.0006198	0.00836871	0.00339414	0.00182519	0.0027025	0.00160142	0.0054328	0.000259808
k__Bacteria;p__Cyanobacteria;c__4C0d-2;o__YS2	1.10003e-05	0.000667693	0.00489566	0.00810391	0.00908583	0.00721357	0.000384408	0.0049039	0.018874	0.0173942	0.0192066	0.00405102	0	0.00115036	0.00289598	6.66978e-05	0.00429658	0.0015256	0.00229663	0.00390254	0.00147753	0.00120106	0.00229287	6.1859e-05
k__Bacteria;p__Cyanobacteria;c__Chloroplast;o__Streptophyta	7.70018e-05	0.000272528	0.00108901	3.42419e-05	6.84002e-05	0	0	0	0	0	0	1.50596e-05	0.00078772	0.0006327	0.000221349	0.00167856	0.000325658	9.94959e-05	0	2.40157e-05	2.5257e-05	2.85968e-05	0	3.71154e-05
k__Bacteria;p__Elusimicrobia;c__Elusimicrobia;o__Elusimicrobiales	0	0	2.94328e-05	0.000148382	0.000262201	5.9371e-05	0	0.000136219	0.000336574	0.000155479	0.000463288	6.02382e-05	0	1.15036e-05	0	0	0	0.000773857	0.000335349	0.000372243	8.83995e-05	4.28951e-05	7.30215e-05	0
k__Bacteria;p__Fibrobacteres;c__Fibrobacteria;o__Fibrobacterales	0.0344088	0.000545056	0.000363005	0.0200543	0.0169747	0.00921734	0.0368263	0.0174088	0.0502919	0.0126326	0.0137001	0.00632502	0.0450111	0.0240311	0.0291812	0.00317926	0.00313052	0.02808	0.186169	0.0295273	0.0964186	0.0804713	0.0227827	0.0720533
k__Bacteria;p__Firmicutes;c__Bacilli;o__Lactobacillales	9.90023e-05	6.8132e-05	0.000304139	0.000947359	0.001197	8.90564e-05	5.49155e-05	0.000313305	0.00181232	0.00064135	0.00037063	0.000316251	0.000151485	0.00289892	0.000830059	0.000233442	0.000252122	0.00232157	0.0147045	0.000480313	0.00244993	0.0017301	0.00173791	7.42308e-05
k__Bacteria;p__Firmicutes;c__Clostridia;o__Clostridiales	0.350424	0.477332	0.437274	0.223953	0.236859	0.22837	0.267977	0.210282	0.199718	0.198284	0.243491	0.471906	0.526631	0.580267	0.549204	0.53764	0.55159	0.52672	0.392917	0.529185	0.42702	0.483643	0.529304	0.510535
k__Bacteria;p__Firmicutes;c__Erysipelotrichi;o__Erysipelotrichales	0.0475211	0.110864	0.110844	0.0105807	0.00506162	0.035296	0.00718295	0.00457697	0.00778004	0.00662728	0.00410341	0.0299384	0.0314583	0.0228922	0.0325199	0.172547	0.0272187	0.0126913	0.0179869	0.0415711	0.00844846	0.00700621	0.00503848	0.0053941
k__Bacteria;p__Lentisphaerae;c__[Lentisphaeria];o__Victivallales	0	0	0	0	0	0	0	1.36219e-05	0.0004013	0.000165196	0.000119131	0	0	0	0	0	0	0	0.000101621	1.20078e-05	0.00016417	0.000142984	0.000116834	0
k__Bacteria;p__Lentisphaerae;c__[Lentisphaeria];o__Z20	0	0	5.88657e-05	0.000102726	0.000193801	0	4.39324e-05	5.44877e-05	0.000466025	0.000116609	1.32368e-05	1.50596e-05	0	0.000103533	5.53373e-05	0	5.25254e-05	0.000475369	0.00158529	0.000144094	0.000479883	0.000643427	0.000175252	0.000408269
k__Bacteria;p__Planctomycetes;c__Planctomycetia;o__Pirellulales	0	0	0	4.56558e-05	0.0001026	0.000103899	0.000252611	1.36219e-05	1.29452e-05	3.88697e-05	1.32368e-05	6.02382e-05	0	0.000345109	0.000442698	0.000100047	4.20203e-05	0.0013045	0.000477618	0.000120078	0.000214684	0.000243072	0.00051115	1.23718e-05
k__Bacteria;p__Proteobacteria;c__Alphaproteobacteria;o__	0	0	6.86766e-05	0.000456558	0.000262201	8.90564e-05	1.09831e-05	4.08658e-05	1.29452e-05	4.85871e-05	0.000225025	3.01191e-05	0	0	0	0	0	0.000154771	0.000325187	3.60235e-05	6.31425e-05	8.57903e-05	0	0
k__Bacteria;p__Proteobacteria;c__Alphaproteobacteria;o__RF32	0	2.72528e-05	0.000990905	0.00404054	0.00432061	0.00954388	0	0.00273801	0.00247252	0.00124383	0.00307094	0.00150596	0	0.000356613	0.00293288	0	0.00059879	0.000795967	0.000457294	0.00115275	0.000239941	0.00117247	0.000759423	0
k__Bacteria;p__Proteobacteria;c__Alphaproteobacteria;o__Rhizobiales	0.000275006	4.08792e-05	0.000961472	6.84838e-05	0.000752403	0.000118742	4.39324e-05	0	2.58903e-05	0	0	1.50596e-05	0.00103009	0.00242727	0.000885396	0.000722559	0.000819397	0.00202308	0.000396321	0.000132086	0.000265198	8.57903e-05	0.000569568	0.000210321
k__Bacteria;p__Proteobacteria;c__Alphaproteobacteria;o__Sphingomonadales	7.70018e-05	0	7.84875e-05	6.84838e-05	6.84002e-05	0.000103899	9.88479e-05	2.72439e-05	5.17806e-05	9.71742e-06	0	0	5.04948e-05	0.000391124	0.000202903	7.78141e-05	9.45458e-05	0.000486424	0	0	0	0	0	2.47436e-05
k__Bacteria;p__Proteobacteria;c__Betaproteobacteria;o__Burkholderiales	0.000286007	0.000218022	0.000500358	0.0058896	0.00524402	0.00032654	0.00174631	0.00162101	0.00151458	0.000456719	0.00207818	0.000873455	0.000131287	0.00235825	0.00143877	0.000177861	0.000630305	0.00231052	0.000223566	0.000180117	0.000202056	0.000471846	0.000920071	0.000235064
k__Bacteria;p__Proteobacteria;c__Deltaproteobacteria;o__Desulfovibrionales	0	0	0	1.1414e-05	5.70002e-05	1.48427e-05	0	5.44877e-05	9.06161e-05	1.94348e-05	2.64736e-05	6.02382e-05	0	0.000310598	0	0	4.20203e-05	0.000475369	0.00024389	0.000192125	0.000126285	0.000142984	0.000350503	0.000148462
k__Bacteria;p__Proteobacteria;c__Deltaproteobacteria;o__GMD14H09	0	0	0	1.1414e-05	1.14e-05	0	0	1.36219e-05	0.000207122	0.000359544	0.000105894	0.000135536	0	0.000540671	0	0	5.25254e-05	0.000652251	0.00121945	0.000480313	0.00242467	0.000157282	0.00113914	0
k__Bacteria;p__Proteobacteria;c__Gammaproteobacteria;o__Aeromonadales	0.00474111	0.00113099	0.00925172	0.000582112	0.00196081	0.0145459	0.000472273	0.000231573	0.000530751	0.000349827	0.000264736	0.00228905	0.0058978	0.00259982	0.00863262	0.00294582	0.00583032	0.0017246	0.000497942	0.00129685	0.000492511	0.000142984	0.000321295	0.000457756
k__Bacteria;p__Proteobacteria;c__Gammaproteobacteria;o__Enterobacteriales	0	0	0.000147164	1.1414e-05	5.70002e-05	0	3.29493e-05	4.08658e-05	0	0	0	1.50596e-05	2.01979e-05	0.000356613	5.53373e-05	3.33489e-05	7.35356e-05	0.000265322	0	0	0	1.42984e-05	4.38129e-05	3.71154e-05
k__Bacteria;p__Proteobacteria;c__Gammaproteobacteria;o__Xanthomonadales	0.000165004	8.17583e-05	0.000225652	6.84838e-05	7.98003e-05	1.48427e-05	0	0	0	0	0	0	0.000171682	0.000391124	0	4.44652e-05	0.000168081	0.000497479	0	0	0	1.42984e-05	0	1.23718e-05
k__Bacteria;p__SR1;c__;o__	0	8.17583e-05	2.94328e-05	0.00407478	0.000319201	0.00400754	0	0.000395036	0.000155342	0.000631632	0.000198552	0.00174691	0	0.000356613	0.00143877	0	4.20203e-05	0.000210047	0.000853615	0.00254566	0.000239941	0.000672024	0.000131439	0
k__Bacteria;p__Spirochaetes;c__Spirochaetes;o__Sphaerochaetales	0	0	4.90547e-05	4.56558e-05	9.12003e-05	2.96855e-05	7.68817e-05	2.72439e-05	9.06161e-05	9.71742e-06	0	0	5.04948e-05	0.000356613	7.3783e-05	0.000111163	0.000420203	0.000386928	0.000375997	0.000240157	0.000113656	0.000142984	0.000131439	0.000197949
k__Bacteria;p__Spirochaetes;c__Spirochaetes;o__Spirochaetales	0.0043121	0.00876177	0.0150206	0.00868602	0.00823083	0.0208541	0.0099397	0.00758742	0.0181362	0.0113791	0.00419606	0.00783097	0.00925066	0.0413211	0.0357294	0.0127615	0.023689	0.0469731	0.0458513	0.0437565	0.0849645	0.0631845	0.0710207	0.0447612
k__Bacteria;p__Synergistetes;c__Synergistia;o__Synergistales	9.90023e-05	9.53847e-05	3.92438e-05	6.84838e-05	0	0	4.39324e-05	2.72439e-05	6.47258e-05	2.91523e-05	2.64736e-05	0.000105417	0.000141386	0.000966306	0.000590264	0.000400187	0.000441214	0.00114973	0.000111783	0.000312204	0.000227313	0.000142984	0.000934675	0.00027218
k__Bacteria;p__Tenericutes;c__Mollicutes;o__	0	0	0	7.98977e-05	0	0.000118742	0.000120814	9.53536e-05	7.76709e-05	0.000106892	5.29472e-05	0	0	0.000138044	5.53373e-05	0	1.05051e-05	0.000364818	5.08104e-05	1.20078e-05	0.000113656	0.000600532	8.76258e-05	0.000123718
k__Bacteria;p__Tenericutes;c__Mollicutes;o__Acholeplasmatales	0	0	0	4.56558e-05	0.000171001	0	2.19662e-05	0.000572121	0.000737874	0.00136044	0.000251499	0.000120476	0	0.00012654	0	0	0	0.00112762	0.00159545	0.000432282	0.00160382	0.00207326	0.000292086	2.47436e-05
k__Bacteria;p__Tenericutes;c__Mollicutes;o__Anaeroplasmatales	0.00102302	0.000163517	0.000500358	0.0086632	0.000832203	0.0136553	0.000571121	0.000967158	0.0013463	0.00196292	0.00247528	0.000286132	0.000818017	0.000540671	0.00300666	0.000678094	0.000441214	0.00109445	0.00127026	0.00133287	0.00104817	0.00161572	0.00040892	0.000433013
k__Bacteria;p__Tenericutes;c__Mollicutes;o__RF39	0.00398209	0.018818	0.00947737	0.0109916	0.00290701	0.0112656	0.00968709	0.00454973	0.00499683	0.011039	0.00548003	0.00469858	0.00615027	0.012585	0.0231125	0.022466	0.00615598	0.0142279	0.0160663	0.0180958	0.00998914	0.0194601	0.0124137	0.00887058
k__Bacteria;p__Tenericutes;c__RF3;o__ML615J-28	0.000539012	4.08792e-05	0	0.00256814	9.12003e-05	0.000816351	3.29493e-05	5.44877e-05	9.06161e-05	0.000116609	5.29472e-05	0	0.000141386	0.000483153	0.000202903	4.44652e-05	7.35356e-05	0.000420094	0.000538591	0.000144094	0.000429369	0.000343161	1.46043e-05	9.89744e-05
k__Bacteria;p__Verrucomicrobia;c__Verruco-5;o__WCHB1-41	0.000176004	0.000163517	0.000490547	0.0126923	0.00728462	0.00253811	0.00230645	0.00231573	0.00869914	0.00173942	0.00239586	0.00808698	8.07918e-05	0.00587836	0.0041503	0.000111163	0.00149172	0.0111214	0.0105076	0.00728875	0.00444523	0.00722068	0.0044251	0.00527039

## Sheet: Family
#OTU ID	LC_P1_COW1	LC_P1_COW2	LC_P2_COW2	LC_P3_COW3	LC_P2_COW4	LC_P3_COW1	LG_P2_COW1	LG_P2_COW3	LG_P1_COW4	LG_P1_COW3	LG_P3_COW4	LG_P3_COW2	SC_P1_COW1	SC_P3_COW3	SC_P3_COW1	SC_P1_COW2	SC_P2_COW2	SC_P2_COW4	SG_P1_COW4	SG_P3_COW2	SG_P1_COW3	SG_P2_COW3	SG_P3_COW4	SG_P2_COW1
k__Archaea;p__Euryarchaeota;c__Methanobacteria;o__Methanobacteriales;f__Methanobacteriaceae	0.00254106	0.000735825	0.00103996	0.00116422	0.000364801	0.000103899	0.00259201	0.00113062	0.0016052	0.00203094	0.000807444	0.00067768	0.0188851	0.0702182	0.0249202	0.0212988	0.00511598	0.022276	0.0161476	0.0197889	0.0122496	0.00647717	0.0194091	0.00748494
k__Archaea;p__Euryarchaeota;c__Thermoplasmata;o__E2;f__[Methanomassiliicoccaceae]	0.00107802	0.000572308	0.000353194	0.00125554	0.000250801	0.000667923	0.000823732	0.000258817	0.000621367	0.000709371	0.000238262	0.000105417	0.00135326	0.00108134	0.00208437	0.00393517	0.002059	0.00263111	0.000833291	0.00163306	0.00106079	0.00135835	0.00105151	0.000371154
k__Bacteria;p__Actinobacteria;c__Actinobacteria;o__Actinomycetales;f__Microbacteriaceae	2.20005e-05	0	9.81094e-05	0.000148382	0.000193801	0.000118742	0.000241628	4.08658e-05	7.76709e-05	0	1.32368e-05	6.02382e-05	0.000262573	0.0006327	0.000166012	0.000122279	0.000178586	0.000685416	0.000203242	1.20078e-05	0.000138913	0.000100089	7.30215e-05	0.000296923
k__Bacteria;p__Actinobacteria;c__Coriobacteriia;o__Coriobacteriales;f__Coriobacteriaceae	0.00458711	0.0165016	0.0238308	0.0338995	0.0889203	0.00592225	0.0403848	0.00761466	0.100325	0.0190559	0.00409017	0.135446	0.0268229	0.0531008	0.0216738	0.0186643	0.036106	0.0276709	0.0344596	0.0496764	0.0253201	0.0177157	0.0595563	0.0359277
k__Bacteria;p__Bacteroidetes;c__Bacteroidia;o__Bacteroidales;f__	0.00334408	0.0161882	0.00472887	0.0261836	0.0145236	0.0117555	0.0111039	0.0167686	0.0163238	0.0115054	0.01325	0.00799663	0.004898	0.025331	0.0223009	0.00692545	0.0301916	0.0913814	0.0451095	0.038341	0.0277322	0.037905	0.0364377	0.0490665
k__Bacteria;p__Bacteroidetes;c__Bacteroidia;o__Bacteroidales;f__BS11	0	0.000708572	5.88657e-05	0.000947359	0.00158461	5.9371e-05	0.000241628	0.000299683	0.00121684	0.000408132	0.000873628	0.00379501	0	0.00012654	0.000295132	0.00133396	0.000294142	0.0107456	0.00288603	0.0064482	0.00382643	0.006134	0.00572488	0.00378577
k__Bacteria;p__Bacteroidetes;c__Bacteroidia;o__Bacteroidales;f__Bacteroidaceae	0	1.36264e-05	0	0.000205451	6.84002e-05	0	0.00031851	0.00177085	0.00233013	0.000806546	0.000622129	0.000120476	0	0.000713226	1.84458e-05	2.22326e-05	2.10102e-05	0.000298488	0.0071033	0.00208936	0.00301821	0.00610541	0.000890862	0.00197949
k__Bacteria;p__Bacteroidetes;c__Bacteroidia;o__Bacteroidales;f__Prevotellaceae	0.51875	0.33634	0.36275	0.496975	0.583807	0.565315	0.598161	0.699718	0.53923	0.686098	0.653514	0.301959	0.311745	0.106949	0.191725	0.172981	0.27766	0.133601	0.170977	0.184825	0.265716	0.230919	0.198414	0.229249
k__Bacteria;p__Bacteroidetes;c__Bacteroidia;o__Bacteroidales;f__RF16	0	9.53847e-05	0.00544507	0.00564991	0.000399001	0.00322087	0.00109831	0.00377328	0.00310684	0.00376064	0.00954373	0.00124994	0	0.000736233	0.00142032	0	0.00237415	0.00110551	0.00301814	0.00174114	0.00202056	0.00391776	0.00125597	0.00316718
k__Bacteria;p__Bacteroidetes;c__Bacteroidia;o__Bacteroidales;f__S24-7	0.000682016	0.000517803	0.000765254	0.00183765	0.0013224	0.000237484	0.00170238	0.00170274	0.00264081	0.00056361	0.000436814	0.00390043	0.00215108	0.020442	0.00708317	0.000878188	0.00734305	0.0251061	0.0056298	0.00272578	0.00529134	0.00400355	0.00622143	0.00807878
k__Bacteria;p__Bacteroidetes;c__Bacteroidia;o__Bacteroidales;f__[Paraprevotellaceae]	0.0207575	0.00895254	0.00815289	0.108113	0.00485642	0.0541908	0.00483256	0.00713789	0.0120519	0.00432425	0.0141237	0.00387031	0.00577661	0.0137929	0.0298637	0.0178194	0.0100534	0.0156761	0.0130786	0.00792517	0.00714773	0.0108668	0.00953661	0.0105779
k__Bacteria;p__Chloroflexi;c__Anaerolineae;o__Anaerolineales;f__Anaerolinaceae	2.20005e-05	0	8.82985e-05	0.000525042	0.0011628	1.48427e-05	0.000571121	0.000721963	0.00147575	0.00381895	0.000105894	0.00033131	0.000131287	0.00205915	0.000590264	0	0.0006198	0.00836871	0.00339414	0.00182519	0.0027025	0.00160142	0.0054328	0.000259808
k__Bacteria;p__Cyanobacteria;c__4C0d-2;o__YS2;f__	1.10003e-05	0.000667693	0.00489566	0.00810391	0.00908583	0.00721357	0.000384408	0.0049039	0.018874	0.0173942	0.0192066	0.00405102	0	0.00115036	0.00289598	6.66978e-05	0.00429658	0.0015256	0.00229663	0.00390254	0.00147753	0.00120106	0.00229287	6.1859e-05
k__Bacteria;p__Cyanobacteria;c__Chloroplast;o__Streptophyta;f__	7.70018e-05	0.000272528	0.00108901	3.42419e-05	6.84002e-05	0	0	0	0	0	0	1.50596e-05	0.00078772	0.0006327	0.000221349	0.00167856	0.000325658	9.94959e-05	0	2.40157e-05	2.5257e-05	2.85968e-05	0	3.71154e-05
k__Bacteria;p__Elusimicrobia;c__Elusimicrobia;o__Elusimicrobiales;f__Elusimicrobiaceae	0	0	2.94328e-05	0.000148382	0.000262201	5.9371e-05	0	0.000136219	0.000336574	0.000155479	0.000463288	6.02382e-05	0	1.15036e-05	0	0	0	0.000773857	0.000335349	0.000372243	8.83995e-05	4.28951e-05	7.30215e-05	0
k__Bacteria;p__Fibrobacteres;c__Fibrobacteria;o__Fibrobacterales;f__Fibrobacteraceae	0.0344088	0.000545056	0.000363005	0.0200543	0.0169747	0.00921734	0.0368263	0.0174088	0.0502919	0.0126326	0.0137001	0.00632502	0.0450111	0.0240311	0.0291812	0.00317926	0.00313052	0.02808	0.186169	0.0295273	0.0964186	0.0804713	0.0227827	0.0720533
k__Bacteria;p__Firmicutes;c__Bacilli;o__Lactobacillales;f__Lactobacillaceae	0	0	9.81094e-05	1.1414e-05	1.14e-05	2.96855e-05	0	0	1.29452e-05	0	0	0	0	0.000897284	0.000350469	8.89304e-05	0.000126061	0.000165826	6.09725e-05	1.20078e-05	6.31425e-05	1.42984e-05	4.38129e-05	0
k__Bacteria;p__Firmicutes;c__Bacilli;o__Lactobacillales;f__Streptococcaceae	9.90023e-05	6.8132e-05	0.00020603	0.000935945	0.0011856	5.9371e-05	5.49155e-05	0.000313305	0.00179938	0.00064135	0.00037063	0.000316251	0.000151485	0.00200163	0.00047959	0.000144512	0.000126061	0.00215574	0.0146436	0.000468305	0.00238679	0.00171581	0.0016941	7.42308e-05
k__Bacteria;p__Firmicutes;c__Clostridia;o__Clostridiales;Other	0	0	2.94328e-05	4.56558e-05	0.000695402	4.45282e-05	0	0.000749207	0.00085438	0.000272088	0.000820681	0.00335828	0	0.000345109	7.3783e-05	1.11163e-05	3.15153e-05	0.000420094	0.000152431	0.00147696	8.83995e-05	7.14919e-05	0.000394316	4.94872e-05
k__Bacteria;p__Firmicutes;c__Clostridia;o__Clostridiales;f__	0.0302507	0.0647254	0.0359767	0.0471967	0.0897411	0.0551111	0.0471504	0.0450341	0.0667323	0.0511331	0.0389691	0.0748159	0.0853969	0.155621	0.143582	0.0804264	0.10982	0.161172	0.138133	0.137045	0.134948	0.151534	0.152995	0.120217
k__Bacteria;p__Firmicutes;c__Clostridia;o__Clostridiales;f__Christensenellaceae	3.30008e-05	0	6.86766e-05	0.000867461	0.000250801	2.96855e-05	0.000186713	0.000395036	0.000258903	0.000447001	5.29472e-05	0.00100899	0.000161584	0.00194412	0.00130965	0.000333489	0.00068283	0.00339392	0.000853615	0.00320609	0.000770338	0.00160142	0.00185475	0.0020166
k__Bacteria;p__Firmicutes;c__Clostridia;o__Clostridiales;f__Clostridiaceae	0.00892121	0.00219385	0.00274706	0.000730494	0.000900603	0.00457156	0.00316313	0.004468	0.00256314	0.00650095	0.00422254	0.00658103	0.0525954	0.0149662	0.0178924	0.00417973	0.00244768	0.0126581	0.0146029	0.0160785	0.0142323	0.0228774	0.0180509	0.0162442
k__Bacteria;p__Firmicutes;c__Clostridia;o__Clostridiales;f__Eubacteriaceae	0.000176004	0.00148528	0.000304139	0.000308177	7.98003e-05	5.9371e-05	2.19662e-05	0	0	0	0	0	0.00068673	0.000241576	0.000387361	0.00038907	8.40407e-05	7.73857e-05	0	0	0	0	0	4.94872e-05
k__Bacteria;p__Firmicutes;c__Clostridia;o__Clostridiales;f__Lachnospiraceae	0.246087	0.284165	0.243449	0.0226795	0.0334363	0.0983925	0.0845918	0.064459	0.047431	0.0455067	0.0550253	0.168697	0.265441	0.180883	0.218508	0.270838	0.188587	0.127487	0.119079	0.181726	0.137145	0.137465	0.178421	0.202378
k__Bacteria;p__Firmicutes;c__Clostridia;o__Clostridiales;f__Ruminococcaceae	0.0390289	0.068786	0.0718553	0.131831	0.0438787	0.0492631	0.0876012	0.0702756	0.0504473	0.0709857	0.0870054	0.147463	0.0633811	0.13174	0.101267	0.112319	0.165203	0.158088	0.0866927	0.145655	0.102202	0.129071	0.104129	0.112583
k__Bacteria;p__Firmicutes;c__Clostridia;o__Clostridiales;f__Veillonellaceae	0.0239916	0.0512897	0.0782619	0.0157513	0.0629396	0.020008	0.0412745	0.0227214	0.0265246	0.0209022	0.0561769	0.0670753	0.0501818	0.0659849	0.0365964	0.0600169	0.0696802	0.034912	0.0195315	0.0267294	0.0260021	0.0224628	0.0511296	0.040629
k__Bacteria;p__Firmicutes;c__Clostridia;o__Clostridiales;f__[Mogibacteriaceae]	0.00193604	0.00468748	0.00458171	0.00454276	0.00493622	0.000890564	0.00398686	0.00217951	0.00490621	0.00253625	0.00121778	0.0029065	0.0087861	0.0285405	0.029587	0.00912648	0.0150538	0.0285111	0.0138712	0.0172673	0.0116308	0.0185593	0.02233	0.0163679
k__Bacteria;p__Firmicutes;c__Erysipelotrichi;o__Erysipelotrichales;f__Erysipelotrichaceae	0.0475211	0.110864	0.110844	0.0105807	0.00506162	0.035296	0.00718295	0.00457697	0.00778004	0.00662728	0.00410341	0.0299384	0.0314583	0.0228922	0.0325199	0.172547	0.0272187	0.0126913	0.0179869	0.0415711	0.00844846	0.00700621	0.00503848	0.0053941
k__Bacteria;p__Lentisphaerae;c__[Lentisphaeria];o__Victivallales;f__Victivallaceae	0	0	0	0	0	0	0	1.36219e-05	0.0004013	0.000165196	0.000119131	0	0	0	0	0	0	0	0.000101621	1.20078e-05	0.00016417	0.000142984	0.000116834	0
k__Bacteria;p__Lentisphaerae;c__[Lentisphaeria];o__Z20;f__R4-45B	0	0	5.88657e-05	0.000102726	0.000193801	0	4.39324e-05	5.44877e-05	0.000466025	0.000116609	1.32368e-05	1.50596e-05	0	0.000103533	5.53373e-05	0	5.25254e-05	0.000475369	0.00158529	0.000144094	0.000479883	0.000643427	0.000175252	0.000408269
k__Bacteria;p__Planctomycetes;c__Planctomycetia;o__Pirellulales;f__Pirellulaceae	0	0	0	4.56558e-05	0.0001026	0.000103899	0.000252611	1.36219e-05	1.29452e-05	3.88697e-05	1.32368e-05	6.02382e-05	0	0.000345109	0.000442698	0.000100047	4.20203e-05	0.0013045	0.000477618	0.000120078	0.000214684	0.000243072	0.00051115	1.23718e-05
k__Bacteria;p__Proteobacteria;c__Alphaproteobacteria;o__;f__	0	0	6.86766e-05	0.000456558	0.000262201	8.90564e-05	1.09831e-05	4.08658e-05	1.29452e-05	4.85871e-05	0.000225025	3.01191e-05	0	0	0	0	0	0.000154771	0.000325187	3.60235e-05	6.31425e-05	8.57903e-05	0	0
k__Bacteria;p__Proteobacteria;c__Alphaproteobacteria;o__RF32;f__	0	2.72528e-05	0.000990905	0.00404054	0.00432061	0.00954388	0	0.00273801	0.00247252	0.00124383	0.00307094	0.00150596	0	0.000356613	0.00293288	0	0.00059879	0.000795967	0.000457294	0.00115275	0.000239941	0.00117247	0.000759423	0
k__Bacteria;p__Proteobacteria;c__Alphaproteobacteria;o__Rhizobiales;f__Brucellaceae	0	0	0	0	0	0	0	0	0	0	0	0	0.000595839	0.000552175	0.000424252	0.000444652	4.20203e-05	0.000342708	0.000365835	2.40157e-05	0.00016417	1.42984e-05	0.000175252	0.000123718
k__Bacteria;p__Proteobacteria;c__Alphaproteobacteria;o__Rhizobiales;f__Methylobacteriaceae	0.000275006	4.08792e-05	0.000824119	5.70698e-05	0.000604202	4.45282e-05	2.19662e-05	0	0	0	0	1.50596e-05	0.000353464	0.000368117	0.00012912	0.000133396	0.000630305	0.000928628	3.04863e-05	0	2.5257e-05	1.42984e-05	2.92086e-05	0
k__Bacteria;p__Proteobacteria;c__Alphaproteobacteria;o__Rhizobiales;f__Phyllobacteriaceae	0	0	0	0	0	0	0	0	0	0	0	0	4.03959e-05	0.000897284	0.000258241	7.78141e-05	1.05051e-05	9.94959e-05	0	8.40548e-05	2.5257e-05	2.85968e-05	0.000350503	0
k__Bacteria;p__Proteobacteria;c__Alphaproteobacteria;o__Rhizobiales;f__Rhizobiaceae	0	0	0.000137353	1.1414e-05	0.000148201	7.42137e-05	2.19662e-05	0	2.58903e-05	0	0	0	4.03959e-05	0.000609693	7.3783e-05	6.66978e-05	0.000136566	0.000652251	0	2.40157e-05	5.0514e-05	2.85968e-05	1.46043e-05	8.66026e-05
k__Bacteria;p__Proteobacteria;c__Alphaproteobacteria;o__Sphingomonadales;f__Sphingomonadaceae	7.70018e-05	0	7.84875e-05	6.84838e-05	6.84002e-05	0.000103899	9.88479e-05	2.72439e-05	5.17806e-05	9.71742e-06	0	0	5.04948e-05	0.000391124	0.000202903	7.78141e-05	9.45458e-05	0.000486424	0	0	0	0	0	2.47436e-05
k__Bacteria;p__Proteobacteria;c__Betaproteobacteria;o__Burkholderiales;f__Alcaligenaceae	0.000176004	0	0.000304139	0.0058896	0.00522122	0.000311698	0.00170238	0.00160739	0.00151458	0.000447001	0.00207818	0.000843335	3.02969e-05	0.00197863	0.00060871	4.44652e-05	0.000378183	0.00149244	0.000172755	0.000132086	0.00016417	0.000457548	0.000876258	0.000185577
k__Bacteria;p__Proteobacteria;c__Betaproteobacteria;o__Burkholderiales;f__Comamonadaceae	0.000110003	0.000218022	0.000196219	0	2.28001e-05	1.48427e-05	4.39324e-05	1.36219e-05	0	9.71742e-06	0	3.01191e-05	0.00010099	0.00037962	0.000830059	0.000133396	0.000252122	0.000818077	5.08104e-05	4.80313e-05	3.78855e-05	1.42984e-05	4.38129e-05	4.94872e-05
k__Bacteria;p__Proteobacteria;c__Deltaproteobacteria;o__Desulfovibrionales;f__Desulfovibrionaceae	0	0	0	1.1414e-05	5.70002e-05	1.48427e-05	0	5.44877e-05	9.06161e-05	1.94348e-05	2.64736e-05	6.02382e-05	0	0.000310598	0	0	4.20203e-05	0.000475369	0.00024389	0.000192125	0.000126285	0.000142984	0.000350503	0.000148462
k__Bacteria;p__Proteobacteria;c__Deltaproteobacteria;o__GMD14H09;f__	0	0	0	1.1414e-05	1.14e-05	0	0	1.36219e-05	0.000207122	0.000359544	0.000105894	0.000135536	0	0.000540671	0	0	5.25254e-05	0.000652251	0.00121945	0.000480313	0.00242467	0.000157282	0.00113914	0
k__Bacteria;p__Proteobacteria;c__Gammaproteobacteria;o__Aeromonadales;f__Succinivibrionaceae	0.00474111	0.00113099	0.00925172	0.000582112	0.00196081	0.0145459	0.000472273	0.000231573	0.000530751	0.000349827	0.000264736	0.00228905	0.0058978	0.00259982	0.00863262	0.00294582	0.00583032	0.0017246	0.000497942	0.00129685	0.000492511	0.000142984	0.000321295	0.000457756
k__Bacteria;p__Proteobacteria;c__Gammaproteobacteria;o__Enterobacteriales;f__Enterobacteriaceae	0	0	0.000147164	1.1414e-05	5.70002e-05	0	3.29493e-05	4.08658e-05	0	0	0	1.50596e-05	2.01979e-05	0.000356613	5.53373e-05	3.33489e-05	7.35356e-05	0.000265322	0	0	0	1.42984e-05	4.38129e-05	3.71154e-05
k__Bacteria;p__Proteobacteria;c__Gammaproteobacteria;o__Xanthomonadales;f__Xanthomonadaceae	0.000165004	8.17583e-05	0.000225652	6.84838e-05	7.98003e-05	1.48427e-05	0	0	0	0	0	0	0.000171682	0.000391124	0	4.44652e-05	0.000168081	0.000497479	0	0	0	1.42984e-05	0	1.23718e-05
k__Bacteria;p__SR1;c__;o__;f__	0	8.17583e-05	2.94328e-05	0.00407478	0.000319201	0.00400754	0	0.000395036	0.000155342	0.000631632	0.000198552	0.00174691	0	0.000356613	0.00143877	0	4.20203e-05	0.000210047	0.000853615	0.00254566	0.000239941	0.000672024	0.000131439	0
k__Bacteria;p__Spirochaetes;c__Spirochaetes;o__Sphaerochaetales;f__Sphaerochaetaceae	0	0	4.90547e-05	4.56558e-05	9.12003e-05	2.96855e-05	7.68817e-05	2.72439e-05	9.06161e-05	9.71742e-06	0	0	5.04948e-05	0.000356613	7.3783e-05	0.000111163	0.000420203	0.000386928	0.000375997	0.000240157	0.000113656	0.000142984	0.000131439	0.000197949
k__Bacteria;p__Spirochaetes;c__Spirochaetes;o__Spirochaetales;f__Spirochaetaceae	0.0043121	0.00876177	0.0150206	0.00868602	0.00823083	0.0208541	0.0099397	0.00758742	0.0181362	0.0113791	0.00419606	0.00783097	0.00925066	0.0413211	0.0357294	0.0127615	0.023689	0.0469731	0.0458513	0.0437565	0.0849645	0.0631845	0.0710207	0.0447612
k__Bacteria;p__Synergistetes;c__Synergistia;o__Synergistales;f__Dethiosulfovibrionaceae	9.90023e-05	9.53847e-05	3.92438e-05	6.84838e-05	0	0	4.39324e-05	2.72439e-05	6.47258e-05	2.91523e-05	2.64736e-05	0.000105417	0.000141386	0.000966306	0.000590264	0.000400187	0.000441214	0.00114973	0.000111783	0.000312204	0.000227313	0.000142984	0.000934675	0.00027218
k__Bacteria;p__Tenericutes;c__Mollicutes;o__;f__	0	0	0	7.98977e-05	0	0.000118742	0.000120814	9.53536e-05	7.76709e-05	0.000106892	5.29472e-05	0	0	0.000138044	5.53373e-05	0	1.05051e-05	0.000364818	5.08104e-05	1.20078e-05	0.000113656	0.000600532	8.76258e-05	0.000123718
k__Bacteria;p__Tenericutes;c__Mollicutes;o__Acholeplasmatales;f__	0	0	0	4.56558e-05	0.000171001	0	2.19662e-05	0.000572121	0.000737874	0.00136044	0.000251499	0.000120476	0	0.00012654	0	0	0	0.00112762	0.00159545	0.000432282	0.00160382	0.00207326	0.000292086	2.47436e-05
k__Bacteria;p__Tenericutes;c__Mollicutes;o__Anaeroplasmatales;f__Anaeroplasmataceae	0.00102302	0.000163517	0.000500358	0.0086632	0.000832203	0.0136553	0.000571121	0.000967158	0.0013463	0.00196292	0.00247528	0.000286132	0.000818017	0.000540671	0.00300666	0.000678094	0.000441214	0.00109445	0.00127026	0.00133287	0.00104817	0.00161572	0.00040892	0.000433013
k__Bacteria;p__Tenericutes;c__Mollicutes;o__RF39;f__	0.00398209	0.018818	0.00947737	0.0109916	0.00290701	0.0112656	0.00968709	0.00454973	0.00499683	0.011039	0.00548003	0.00469858	0.00615027	0.012585	0.0231125	0.022466	0.00615598	0.0142279	0.0160663	0.0180958	0.00998914	0.0194601	0.0124137	0.00887058
k__Bacteria;p__Tenericutes;c__RF3;o__ML615J-28;f__	0.000539012	4.08792e-05	0	0.00256814	9.12003e-05	0.000816351	3.29493e-05	5.44877e-05	9.06161e-05	0.000116609	5.29472e-05	0	0.000141386	0.000483153	0.000202903	4.44652e-05	7.35356e-05	0.000420094	0.000538591	0.000144094	0.000429369	0.000343161	1.46043e-05	9.89744e-05
k__Bacteria;p__Verrucomicrobia;c__Verruco-5;o__WCHB1-41;f__	0	0	0	0	0.000114	0	0	0	0.000116506	0	0	3.01191e-05	0	1.15036e-05	0	0	2.10102e-05	0.000707526	0.000884101	0.000336219	2.5257e-05	0.000142984	4.38129e-05	3.71154e-05
k__Bacteria;p__Verrucomicrobia;c__Verruco-5;o__WCHB1-41;f__RFP12	0.000176004	0.000163517	0.000490547	0.0110487	0.00490202	0.00237484	0.00119716	0.0021114	0.00745641	0.00153535	0.00214436	0.00626478	8.07918e-05	0.00486604	0.00293288	0.000111163	0.00133415	0.00457681	0.00717443	0.00457498	0.00343495	0.00550488	0.00289165	0.00316718
k__Bacteria;p__Verrucomicrobia;c__Verruco-5;o__WCHB1-41;f__WCHB1-25	0	0	0	0.00164361	0.00226861	0.00016327	0.00110929	0.000204329	0.00112623	0.000204066	0.000251499	0.00179209	0	0.00100082	0.00121742	0	0.000136566	0.00583709	0.00244906	0.00237755	0.000985023	0.00157282	0.00148964	0.00206609

## Sheet: Genus
#OTU ID	LC_P1_COW1	LC_P1_COW2	LC_P2_COW2	LC_P3_COW3	LC_P2_COW4	LC_P3_COW1	LG_P2_COW1	LG_P2_COW3	LG_P1_COW4	LG_P1_COW3	LG_P3_COW4	LG_P3_COW2	SC_P1_COW1	SC_P3_COW3	SC_P3_COW1	SC_P1_COW2	SC_P2_COW2	SC_P2_COW4	SG_P1_COW4	SG_P3_COW2	SG_P1_COW3	SG_P2_COW3	SG_P3_COW4	SG_P2_COW1
k__Archaea;p__Euryarchaeota;c__Methanobacteria;o__Methanobacteriales;f__Methanobacteriaceae;g__Methanobrevibacter	0.00228805	0.000436045	0.000804497	0.00102726	0.000330601	5.9371e-05	0.00258103	0.00108975	0.00150164	0.00202122	0.00074126	0.00067768	0.0138659	0.0280229	0.015642	0.0131172	0.00378183	0.0120943	0.0160154	0.0193686	0.0120223	0.00590523	0.0182554	0.00705192
k__Archaea;p__Euryarchaeota;c__Methanobacteria;o__Methanobacteriales;f__Methanobacteriaceae;g__Methanosphaera	0.000253006	0.000299781	0.000235463	0.000136968	3.42001e-05	4.45282e-05	1.09831e-05	4.08658e-05	0.000103561	9.71742e-06	6.6184e-05	0	0.00501919	0.0421954	0.00927822	0.0081816	0.00133415	0.0101817	0.000132107	0.000420274	0.000227313	0.000571935	0.00115374	0.000433013
k__Archaea;p__Euryarchaeota;c__Thermoplasmata;o__E2;f__[Methanomassiliicoccaceae];g__vadinCA11	0.00107802	0.000572308	0.000353194	0.00125554	0.000250801	0.000667923	0.000823732	0.000258817	0.000621367	0.000709371	0.000238262	0.000105417	0.00135326	0.00108134	0.00208437	0.00393517	0.002059	0.00263111	0.000833291	0.00163306	0.00106079	0.00135835	0.00105151	0.000371154
k__Bacteria;p__Actinobacteria;c__Actinobacteria;o__Actinomycetales;f__Microbacteriaceae;g__Cryocola	1.10003e-05	0	5.88657e-05	0.00011414	0.0001254	2.96855e-05	0.00014278	4.08658e-05	6.47258e-05	0	1.32368e-05	6.02382e-05	0.000161584	0.000345109	0.000166012	6.66978e-05	9.45458e-05	0.000375873	0.00019308	0	6.31425e-05	5.71935e-05	2.92086e-05	0.00013609
k__Bacteria;p__Actinobacteria;c__Actinobacteria;o__Actinomycetales;f__Microbacteriaceae;g__Curtobacterium	1.10003e-05	0	3.92438e-05	3.42419e-05	6.84002e-05	8.90564e-05	9.88479e-05	0	1.29452e-05	0	0	0	0.00010099	0.000287591	0	5.55815e-05	8.40407e-05	0.000309543	1.01621e-05	1.20078e-05	7.5771e-05	4.28951e-05	4.38129e-05	0.000160833
k__Bacteria;p__Actinobacteria;c__Coriobacteriia;o__Coriobacteriales;f__Coriobacteriaceae;g__	0.0045651	0.0164471	0.0228006	0.0335913	0.0871533	0.00589257	0.0401872	0.00758742	0.099833	0.0189781	0.0040637	0.131967	0.0261361	0.0513868	0.0208437	0.0179306	0.0353811	0.0261895	0.0332199	0.0486797	0.0245877	0.0171581	0.057059	0.0353462
k__Bacteria;p__Actinobacteria;c__Coriobacteriia;o__Coriobacteriales;f__Coriobacteriaceae;g__Adlercreutzia	2.20005e-05	0	0.000912418	0.000285349	0.00175561	2.96855e-05	0.000197696	2.72439e-05	0.000491916	7.77393e-05	2.64736e-05	0.00347876	0.000555443	0.00146096	0.000700939	0.000678094	0.000504244	0.00111656	0.000965398	0.000912595	0.000694567	0.000486145	0.00217604	0.000470128
k__Bacteria;p__Actinobacteria;c__Coriobacteriia;o__Coriobacteriales;f__Coriobacteriaceae;g__Atopobium	0	5.45056e-05	0.000117731	2.28279e-05	1.14e-05	0	0	0	0	0	0	0	0.000131287	0.00025308	0.00012912	5.55815e-05	0.000220607	0.000364818	0.000274376	8.40548e-05	3.78855e-05	7.14919e-05	0.000321295	0.000111346
k__Bacteria;p__Bacteroidetes;c__Bacteroidia;o__Bacteroidales;f__;g__	0.00334408	0.0161882	0.00472887	0.0261836	0.0145236	0.0117555	0.0111039	0.0167686	0.0163238	0.0115054	0.01325	0.00799663	0.004898	0.025331	0.0223009	0.00692545	0.0301916	0.0913814	0.0451095	0.038341	0.0277322	0.037905	0.0364377	0.0490665
k__Bacteria;p__Bacteroidetes;c__Bacteroidia;o__Bacteroidales;f__BS11;g__	0	0.000708572	5.88657e-05	0.000947359	0.00158461	5.9371e-05	0.000241628	0.000299683	0.00121684	0.000408132	0.000873628	0.00379501	0	0.00012654	0.000295132	0.00133396	0.000294142	0.0107456	0.00288603	0.0064482	0.00382643	0.006134	0.00572488	0.00378577
k__Bacteria;p__Bacteroidetes;c__Bacteroidia;o__Bacteroidales;f__Bacteroidaceae;g__BF311	0	1.36264e-05	0	0.000205451	6.84002e-05	0	0.00031851	0.00177085	0.00233013	0.000806546	0.000622129	0.000120476	0	0.000713226	1.84458e-05	2.22326e-05	2.10102e-05	0.000298488	0.0071033	0.00208936	0.00301821	0.00610541	0.000890862	0.00197949
k__Bacteria;p__Bacteroidetes;c__Bacteroidia;o__Bacteroidales;f__Prevotellaceae;g__Prevotella	0.51875	0.33634	0.36275	0.496975	0.583807	0.565315	0.598161	0.699718	0.53923	0.686098	0.653514	0.301959	0.311745	0.106949	0.191725	0.172981	0.27766	0.133601	0.170977	0.184825	0.265716	0.230919	0.198414	0.229249
k__Bacteria;p__Bacteroidetes;c__Bacteroidia;o__Bacteroidales;f__RF16;g__	0	9.53847e-05	0.00544507	0.00564991	0.000399001	0.00322087	0.00109831	0.00377328	0.00310684	0.00376064	0.00954373	0.00124994	0	0.000736233	0.00142032	0	0.00237415	0.00110551	0.00301814	0.00174114	0.00202056	0.00391776	0.00125597	0.00316718
k__Bacteria;p__Bacteroidetes;c__Bacteroidia;o__Bacteroidales;f__S24-7;g__	0.000682016	0.000517803	0.000765254	0.00183765	0.0013224	0.000237484	0.00170238	0.00170274	0.00264081	0.00056361	0.000436814	0.00390043	0.00215108	0.020442	0.00708317	0.000878188	0.00734305	0.0251061	0.0056298	0.00272578	0.00529134	0.00400355	0.00622143	0.00807878
k__Bacteria;p__Bacteroidetes;c__Bacteroidia;o__Bacteroidales;f__[Paraprevotellaceae];g__	0.0160934	0.00809408	0.00499377	0.0976921	0.000592802	0.0503763	0.000680952	0.00151203	0.00110034	0.000485871	0.00329596	0.00123488	0.00444355	0.00777646	0.0209728	0.015674	0.00482183	0.00438887	0.00154464	0.00315806	0.00174273	0.00331722	0.00156266	0.00345173
k__Bacteria;p__Bacteroidetes;c__Bacteroidia;o__Bacteroidales;f__[Paraprevotellaceae];g__CF231	0.000847019	5.45056e-05	0.000559224	0.00578688	0.000843603	0.00203346	0.00269086	0.00204329	0.00422012	0.00149648	0.00680371	0.000150596	0.000777621	0.00202464	0.00420563	0.00030014	0.00126061	0.00329442	0.00543672	0.00072047	0.00236153	0.00336012	0.0027164	0.00506007
k__Bacteria;p__Bacteroidetes;c__Bacteroidia;o__Bacteroidales;f__[Paraprevotellaceae];g__YRC22	0.00381709	0.000803957	0.0025999	0.00463407	0.00342001	0.00178113	0.00146075	0.00358257	0.00673148	0.0023419	0.00402399	0.00248483	0.000555443	0.00399176	0.00468522	0.00184531	0.00397092	0.00799284	0.00609725	0.00404664	0.00304347	0.00418942	0.00525755	0.00206609
k__Bacteria;p__Chloroflexi;c__Anaerolineae;o__Anaerolineales;f__Anaerolinaceae;g__SHD-231	2.20005e-05	0	8.82985e-05	0.000525042	0.0011628	1.48427e-05	0.000571121	0.000721963	0.00147575	0.00381895	0.000105894	0.00033131	0.000131287	0.00205915	0.000590264	0	0.0006198	0.00836871	0.00339414	0.00182519	0.0027025	0.00160142	0.0054328	0.000259808
k__Bacteria;p__Cyanobacteria;c__4C0d-2;o__YS2;f__;g__	1.10003e-05	0.000667693	0.00489566	0.00810391	0.00908583	0.00721357	0.000384408	0.0049039	0.018874	0.0173942	0.0192066	0.00405102	0	0.00115036	0.00289598	6.66978e-05	0.00429658	0.0015256	0.00229663	0.00390254	0.00147753	0.00120106	0.00229287	6.1859e-05
k__Bacteria;p__Cyanobacteria;c__Chloroplast;o__Streptophyta;f__;g__	7.70018e-05	0.000272528	0.00108901	3.42419e-05	6.84002e-05	0	0	0	0	0	0	1.50596e-05	0.00078772	0.0006327	0.000221349	0.00167856	0.000325658	9.94959e-05	0	2.40157e-05	2.5257e-05	2.85968e-05	0	3.71154e-05
k__Bacteria;p__Elusimicrobia;c__Elusimicrobia;o__Elusimicrobiales;f__Elusimicrobiaceae;g__	0	0	2.94328e-05	0.000148382	0.000262201	5.9371e-05	0	0.000136219	0.000336574	0.000155479	0.000463288	6.02382e-05	0	1.15036e-05	0	0	0	0.000773857	0.000335349	0.000372243	8.83995e-05	4.28951e-05	7.30215e-05	0
k__Bacteria;p__Fibrobacteres;c__Fibrobacteria;o__Fibrobacterales;f__Fibrobacteraceae;g__Fibrobacter	0.0344088	0.000545056	0.000363005	0.0200543	0.0169747	0.00921734	0.0368263	0.0174088	0.0502919	0.0126326	0.0137001	0.00632502	0.0450111	0.0240311	0.0291812	0.00317926	0.00313052	0.02808	0.186169	0.0295273	0.0964186	0.0804713	0.0227827	0.0720533
k__Bacteria;p__Firmicutes;c__Bacilli;o__Lactobacillales;f__Lactobacillaceae;g__Lactobacillus	0	0	9.81094e-05	1.1414e-05	1.14e-05	2.96855e-05	0	0	1.29452e-05	0	0	0	0	0.000897284	0.000350469	8.89304e-05	0.000126061	0.000165826	6.09725e-05	1.20078e-05	6.31425e-05	1.42984e-05	4.38129e-05	0
k__Bacteria;p__Firmicutes;c__Bacilli;o__Lactobacillales;f__Streptococcaceae;g__Streptococcus	9.90023e-05	6.8132e-05	0.00020603	0.000935945	0.0011856	5.9371e-05	5.49155e-05	0.000313305	0.00179938	0.00064135	0.00037063	0.000316251	0.000151485	0.00200163	0.00047959	0.000144512	0.000126061	0.00215574	0.0146436	0.000468305	0.00238679	0.00171581	0.0016941	7.42308e-05
k__Bacteria;p__Firmicutes;c__Clostridia;o__Clostridiales;Other;Other	0	0	2.94328e-05	4.56558e-05	0.000695402	4.45282e-05	0	0.000749207	0.00085438	0.000272088	0.000820681	0.00335828	0	0.000345109	7.3783e-05	1.11163e-05	3.15153e-05	0.000420094	0.000152431	0.00147696	8.83995e-05	7.14919e-05	0.000394316	4.94872e-05
k__Bacteria;p__Firmicutes;c__Clostridia;o__Clostridiales;f__;g__	0.0302507	0.0647254	0.0359767	0.0471967	0.0897411	0.0551111	0.0471504	0.0450341	0.0667323	0.0511331	0.0389691	0.0748159	0.0853969	0.155621	0.143582	0.0804264	0.10982	0.161172	0.138133	0.137045	0.134948	0.151534	0.152995	0.120217
k__Bacteria;p__Firmicutes;c__Clostridia;o__Clostridiales;f__Christensenellaceae;g__	3.30008e-05	0	6.86766e-05	0.000867461	0.000250801	2.96855e-05	0.000186713	0.000395036	0.000258903	0.000447001	5.29472e-05	0.00100899	0.000161584	0.00194412	0.00130965	0.000333489	0.00068283	0.00339392	0.000853615	0.00320609	0.000770338	0.00160142	0.00185475	0.0020166
k__Bacteria;p__Firmicutes;c__Clostridia;o__Clostridiales;f__Clostridiaceae;g__	0.000187004	8.17583e-05	3.92438e-05	0.000239693	9.12003e-05	5.9371e-05	7.68817e-05	0.000149841	0.000129452	1.94348e-05	3.97104e-05	0.000301191	0.000383761	0.00434838	0.00285909	0.000444652	0.00119758	0.00317281	0.00068086	0.00182519	0.000618796	0.00137264	0.00179633	0.00165782
k__Bacteria;p__Firmicutes;c__Clostridia;o__Clostridiales;f__Clostridiaceae;g__Clostridium	0.0087342	0.00211209	0.00270782	0.0004908	0.000809403	0.00451219	0.00308625	0.00431815	0.00243369	0.00648152	0.00418283	0.00627984	0.0522117	0.0106179	0.0150333	0.00373508	0.00125011	0.00948527	0.0139221	0.0142533	0.0136135	0.0215048	0.0162546	0.0145863
k__Bacteria;p__Firmicutes;c__Clostridia;o__Clostridiales;f__Eubacteriaceae;g__Pseudoramibacter_Eubacterium	0.000176004	0.00148528	0.000304139	0.000308177	7.98003e-05	5.9371e-05	2.19662e-05	0	0	0	0	0	0.00068673	0.000241576	0.000387361	0.00038907	8.40407e-05	7.73857e-05	0	0	0	0	0	4.94872e-05
k__Bacteria;p__Firmicutes;c__Clostridia;o__Clostridiales;f__Lachnospiraceae;Other	0.000242006	0.000381539	0.000186408	0.000251107	0.000421801	0.000341383	0.000472273	0.00200242	0.000582532	0.000495588	0.00189286	0.00390043	0.000908907	0.00159901	0.00169701	0.00133396	0.000703841	0.00256478	0.000701184	0.00476711	0.000732453	0.00255941	0.00128518	0.000531987
k__Bacteria;p__Firmicutes;c__Clostridia;o__Clostridiales;f__Lachnospiraceae;g__	0.128516	0.196002	0.185427	0.0136054	0.0164845	0.0410996	0.0358378	0.0298729	0.0230942	0.0208244	0.0281547	0.0863063	0.125621	0.0757975	0.0818807	0.14798	0.131282	0.0600734	0.0521315	0.0917398	0.0640012	0.0677886	0.0894805	0.113486
k__Bacteria;p__Firmicutes;c__Clostridia;o__Clostridiales;f__Lachnospiraceae;g__Blautia	7.70018e-05	0	5.88657e-05	0.000216865	0.00169861	8.90564e-05	0.000571121	0.00104889	0.00179938	0.00112722	0.000344157	0.000542144	0.00122198	0.00163352	0.00119897	5.55815e-05	0.000210102	0.00271955	0.00152431	0.00100866	0.00171748	0.00200177	0.00341741	0.00155885
k__Bacteria;p__Firmicutes;c__Clostridia;o__Clostridiales;f__Lachnospiraceae;g__Butyrivibrio	0.0329018	0.0135038	0.00909474	0.00382368	0.00539222	0.00745106	0.0076662	0.00726049	0.00727518	0.00697711	0.00439462	0.0226044	0.0308221	0.0625798	0.063767	0.0383957	0.0127112	0.032513	0.0376099	0.0386292	0.0423181	0.0311133	0.0444409	0.0331688
k__Bacteria;p__Firmicutes;c__Clostridia;o__Clostridiales;f__Lachnospiraceae;g__Coprococcus	0.0218905	0.0213662	0.00373797	0.00144957	0.00536942	0.0163715	0.0330701	0.018771	0.0104726	0.0106503	0.0168372	0.0369562	0.045203	0.0103878	0.0469076	0.0307588	0.00768972	0.0111878	0.0159037	0.0259729	0.0135504	0.0176013	0.0229726	0.0364102
k__Bacteria;p__Firmicutes;c__Clostridia;o__Clostridiales;f__Lachnospiraceae;g__Lachnospira	0.0195695	0.0259719	0.00635749	3.42419e-05	2.28001e-05	0.00139522	0	0	0	0	0	1.50596e-05	0.00989699	1.15036e-05	0.00164167	0.0079815	0.00487436	0.000110551	0	0	1.26285e-05	4.28951e-05	1.46043e-05	0
k__Bacteria;p__Firmicutes;c__Clostridia;o__Clostridiales;f__Lachnospiraceae;g__Moryella	0.000264006	4.08792e-05	0.000608278	0.000616354	0.000467402	0.000207798	0.000988479	0.00117149	0.000957941	0.00160337	0.000158842	0.00117465	0.00226217	0.0053837	0.00545995	0.00126726	0.00142869	0.0106129	0.00472537	0.00617202	0.00419266	0.00361749	0.00665956	0.00202897
k__Bacteria;p__Firmicutes;c__Clostridia;o__Clostridiales;f__Lachnospiraceae;g__Pseudobutyrivibrio	0.00110003	0.00989276	0.0100562	0.00159795	0.0012882	0.00377006	0.00321805	0.00151203	0.0022654	0.00288607	0.00172078	0.00603888	0.00162593	0.0146786	0.00332024	0.010994	0.00666022	0.00483108	0.00530461	0.00504329	0.00788018	0.00840745	0.00639668	0.0103305
k__Bacteria;p__Firmicutes;c__Clostridia;o__Clostridiales;f__Lachnospiraceae;g__Roseburia	0.000759017	0.000735825	0.000137353	0.000182623	0.00161881	0.00207798	0.000823732	0.000449524	0.000375409	8.74568e-05	0.000264736	0.000105417	0.00029287	0.000414131	0.000922288	0.000122279	1.05051e-05	0.000574865	0.000152431	4.80313e-05	0.000101028	0.000214476	0.00020446	0.000915513
k__Bacteria;p__Firmicutes;c__Clostridia;o__Clostridiales;f__Lachnospiraceae;g__Shuttleworthia	0.0407669	0.0162699	0.0277846	0.000901703	0.000672602	0.0255889	0.00194401	0.00237022	0.000608422	0.000855133	0.0012575	0.0110537	0.0475863	0.00839766	0.0117131	0.0319482	0.0230166	0.00229946	0.00102637	0.00834544	0.00263936	0.00411793	0.00354884	0.0039466
k__Bacteria;p__Firmicutes;c__Clostridia;o__Clostridiales;f__Ruminococcaceae;Other	0	0	0	2.28279e-05	2.28001e-05	0	0	0	9.06161e-05	2.91523e-05	0	0	0	0.000621197	0	0	0.000136566	0.000994959	0.000132107	0.000264172	0.000126285	0.000157282	0.000496546	3.71154e-05
k__Bacteria;p__Firmicutes;c__Clostridia;o__Clostridiales;f__Ruminococcaceae;g__	0.0306467	0.0601741	0.0613674	0.119105	0.0387715	0.0352218	0.0569364	0.0566536	0.0405313	0.0576632	0.0778323	0.111335	0.0514744	0.0960094	0.065298	0.0938104	0.136944	0.0870147	0.0641329	0.0964109	0.0671962	0.0827161	0.0723643	0.050378
k__Bacteria;p__Firmicutes;c__Clostridia;o__Clostridiales;f__Ruminococcaceae;g__Oscillospira	0	0.000422418	0.00108901	0.00738483	0.0010488	0.00238968	6.58986e-05	0.000245195	0.00088027	0.000272088	0.000383867	0.00115959	2.01979e-05	0.00121939	0.00114364	0.000111163	0.000189092	0.000972849	0.000365835	0.000468305	0.000202056	0.000285968	0.000496546	0.000123718
k__Bacteria;p__Firmicutes;c__Clostridia;o__Clostridiales;f__Ruminococcaceae;g__Ruminococcus	0.00838219	0.00818946	0.00939888	0.00531891	0.00403561	0.0116516	0.0305989	0.0133767	0.0089451	0.0130213	0.00878923	0.0349683	0.0118865	0.0338897	0.0348256	0.0183975	0.027933	0.0691054	0.0220619	0.0485116	0.0346778	0.0459121	0.0307713	0.0620446
k__Bacteria;p__Firmicutes;c__Clostridia;o__Clostridiales;f__Veillonellaceae;g__	0.00122103	0.00662243	0.0134508	0.000913117	0.0011514	0.00120226	0.00182319	0.000708341	0.00251136	0.000913437	0.000794208	0.00894538	0.00341345	0.0105258	0.0030251	0.00949332	0.0152954	0.00180198	0.00283522	0.00479112	0.00476094	0.00152993	0.00765265	0.00429301
k__Bacteria;p__Firmicutes;c__Clostridia;o__Clostridiales;f__Veillonellaceae;g__Acidaminococcus	0	0.0156295	0.00272744	2.28279e-05	0	0	0	0	0	0	0	0	0	0	0	0.00529136	0.00057778	1.10551e-05	0	0	0	0	0	0
k__Bacteria;p__Firmicutes;c__Clostridia;o__Clostridiales;f__Veillonellaceae;g__Anaerovibrio	0.000231005	0.000122638	0.000863363	0.000136968	0.000319201	0.000311698	0.000669969	0.000190707	0.000349519	0.00026237	0.000304446	0.0062196	0.000302969	0.00147247	0.000719385	0.000111163	0.000556769	0.000420094	0.000538591	0.000684446	0.00117445	0.000157282	0.00116834	0.000655705
k__Bacteria;p__Firmicutes;c__Clostridia;o__Clostridiales;f__Veillonellaceae;g__Dialister	0	0.00757627	0.00193276	0	0	0	0	0	0	0	0	0	0	0	0	0.00494675	0.00521052	0	0	0	0	0	0	0
k__Bacteria;p__Firmicutes;c__Clostridia;o__Clostridiales;f__Veillonellaceae;g__Megasphaera	0	0	0.000951661	0	0	0	1.09831e-05	0	1.29452e-05	0	0	0	2.01979e-05	0	0	0	1.05051e-05	0	0.000203242	0	0	0	0	0
k__Bacteria;p__Firmicutes;c__Clostridia;o__Clostridiales;f__Veillonellaceae;g__Mitsuokella	0.000990023	0.00500089	0.00429719	0	2.28001e-05	5.9371e-05	0	0	1.29452e-05	0	1.32368e-05	1.50596e-05	5.04948e-05	2.30073e-05	0	0.000478001	0.000441214	0	0	0	0	0	1.46043e-05	0
k__Bacteria;p__Firmicutes;c__Clostridia;o__Clostridiales;f__Veillonellaceae;g__Selenomonas	0.0144433	0.0124273	0.0462586	0.00241976	0.0144666	0.0137889	0.00975299	0.00484941	0.00476382	0.00137016	0.00464611	0.0267759	0.0168653	0.0168183	0.00383672	0.0102159	0.0299605	0.00485319	0.00271328	0.00171712	0.0046094	0.00200177	0.00395776	0.00534462
k__Bacteria;p__Firmicutes;c__Clostridia;o__Clostridiales;f__Veillonellaceae;g__Succiniclasticum	0.00710616	0.00391077	0.00778008	0.0122586	0.0469796	0.00464578	0.0290173	0.0169729	0.018874	0.0183562	0.0504189	0.0251193	0.0295294	0.0371453	0.0290152	0.0294804	0.0176275	0.0278257	0.0132412	0.0195367	0.0154573	0.0187738	0.0383363	0.0303356
k__Bacteria;p__Firmicutes;c__Clostridia;o__Clostridiales;f__[Mogibacteriaceae];g__	0.000704016	0.00277978	0.00280593	0.00130119	0.00205201	0.000341383	0.00153763	0.000790072	0.00159225	0.00138959	0.000344157	0.00185233	0.00538275	0.0107559	0.0133916	0.00485782	0.0063976	0.0135314	0.00371932	0.00696454	0.00340969	0.00430381	0.00790092	0.00582712
k__Bacteria;p__Firmicutes;c__Clostridia;o__Clostridiales;f__[Mogibacteriaceae];g__Mogibacterium	0.00123203	0.00190769	0.00177578	0.00324157	0.00288421	0.000549181	0.00244923	0.00138944	0.00331396	0.00114666	0.000873628	0.00105417	0.00340335	0.0177846	0.0161954	0.00426866	0.00865619	0.0149797	0.0101519	0.0103027	0.00822115	0.0142555	0.014429	0.0105408
k__Bacteria;p__Firmicutes;c__Erysipelotrichi;o__Erysipelotrichales;f__Erysipelotrichaceae;g__Bulleidia	0.00211205	0.0518348	0.00211916	0.00549012	0.00363661	0.00146943	0.00496436	0.00271077	0.00365053	0.00288607	0.00217083	0.0029065	0.00534236	0.0145521	0.00723074	0.160141	0.00322506	0.00560493	0.00274376	0.00362636	0.00223524	0.00271669	0.00251194	0.00227641
k__Bacteria;p__Firmicutes;c__Erysipelotrichi;o__Erysipelotrichales;f__Erysipelotrichaceae;g__Catenibacterium	0.0315487	0.00590023	0.0842564	0.000433731	0.000627002	0.00353257	0.000735867	0.000286061	0.00239485	0.000106892	2.64736e-05	0.0265048	0.0223793	0.00395725	0.0135945	0.00350163	0.0204219	0.00343814	0.00978609	0.0344024	0.00157856	0.000714919	0.0010077	0.00133615
k__Bacteria;p__Firmicutes;c__Erysipelotrichi;o__Erysipelotrichales;f__Erysipelotrichaceae;g__L7A_E11	0	0	0	3.42419e-05	5.70002e-05	1.48427e-05	6.58986e-05	0.000108975	2.58903e-05	7.77393e-05	1.32368e-05	3.01191e-05	8.07918e-05	0.000276087	0.000110675	0.000233442	0.000136566	0.00102812	0.000223566	7.2047e-05	1.26285e-05	0.000200177	7.30215e-05	0.000235064
k__Bacteria;p__Firmicutes;c__Erysipelotrichi;o__Erysipelotrichales;f__Erysipelotrichaceae;g__RFN20	0.00143003	0.000694946	0.000421871	0.00429165	0.000467402	0.00284981	0.000823732	0.00133495	0.00143691	0.00266257	0.00169431	0.000256013	0.000747324	0.00116187	0.00330179	0.00123391	0.000388688	0.000818077	0.00464407	0.00237755	0.00409163	0.00291687	0.000788632	0.000779423
k__Bacteria;p__Firmicutes;c__Erysipelotrichi;o__Erysipelotrichales;f__Erysipelotrichaceae;g__Sharpea	0.0122323	0.0523798	0.0238602	0	2.28001e-05	0.0273403	1.09831e-05	0	1.29452e-05	9.71742e-06	0	3.01191e-05	0.00161584	0	0.00654824	0.00642522	0.00218506	0	5.08104e-05	0	1.26285e-05	1.42984e-05	0	1.23718e-05
k__Bacteria;p__Firmicutes;c__Erysipelotrichi;o__Erysipelotrichales;f__Erysipelotrichaceae;g__[Eubacterium]	9.90023e-05	4.08792e-05	4.90547e-05	1.1414e-05	1.14e-05	0	2.19662e-05	0	1.29452e-05	1.94348e-05	0	1.50596e-05	0.000504948	0.000460146	0.000295132	0.000867071	0.000178586	0.000132661	6.09725e-05	9.60626e-05	5.0514e-05	2.85968e-05	7.30215e-05	2.47436e-05
k__Bacteria;p__Firmicutes;c__Erysipelotrichi;o__Erysipelotrichales;f__Erysipelotrichaceae;g__p-75-a5	9.90023e-05	1.36264e-05	0.000137353	0.000319591	0.000239401	8.90564e-05	0.000560138	0.000136219	0.000245958	0.00086485	0.000198552	0.000195774	0.00078772	0.00248479	0.00143877	0.000144512	0.00068283	0.00166932	0.000477618	0.00099665	0.000467254	0.000414653	0.000584172	0.000729936
k__Bacteria;p__Lentisphaerae;c__[Lentisphaeria];o__Victivallales;f__Victivallaceae;g__	0	0	0	0	0	0	0	1.36219e-05	0.0004013	0.000165196	0.000119131	0	0	0	0	0	0	0	0.000101621	1.20078e-05	0.00016417	0.000142984	0.000116834	0
k__Bacteria;p__Lentisphaerae;c__[Lentisphaeria];o__Z20;f__R4-45B;g__	0	0	5.88657e-05	0.000102726	0.000193801	0	4.39324e-05	5.44877e-05	0.000466025	0.000116609	1.32368e-05	1.50596e-05	0	0.000103533	5.53373e-05	0	5.25254e-05	0.000475369	0.00158529	0.000144094	0.000479883	0.000643427	0.000175252	0.000408269
k__Bacteria;p__Planctomycetes;c__Planctomycetia;o__Pirellulales;f__Pirellulaceae;g__	0	0	0	4.56558e-05	0.0001026	0.000103899	0.000252611	1.36219e-05	1.29452e-05	3.88697e-05	1.32368e-05	6.02382e-05	0	0.000345109	0.000442698	0.000100047	4.20203e-05	0.0013045	0.000477618	0.000120078	0.000214684	0.000243072	0.00051115	1.23718e-05
k__Bacteria;p__Proteobacteria;c__Alphaproteobacteria;o__;f__;g__	0	0	6.86766e-05	0.000456558	0.000262201	8.90564e-05	1.09831e-05	4.08658e-05	1.29452e-05	4.85871e-05	0.000225025	3.01191e-05	0	0	0	0	0	0.000154771	0.000325187	3.60235e-05	6.31425e-05	8.57903e-05	0	0
k__Bacteria;p__Proteobacteria;c__Alphaproteobacteria;o__RF32;f__;g__	0	2.72528e-05	0.000990905	0.00404054	0.00432061	0.00954388	0	0.00273801	0.00247252	0.00124383	0.00307094	0.00150596	0	0.000356613	0.00293288	0	0.00059879	0.000795967	0.000457294	0.00115275	0.000239941	0.00117247	0.000759423	0
k__Bacteria;p__Proteobacteria;c__Alphaproteobacteria;o__Rhizobiales;f__Brucellaceae;g__Ochrobactrum	0	0	0	0	0	0	0	0	0	0	0	0	0.000595839	0.000552175	0.000424252	0.000444652	4.20203e-05	0.000342708	0.000365835	2.40157e-05	0.00016417	1.42984e-05	0.000175252	0.000123718
k__Bacteria;p__Proteobacteria;c__Alphaproteobacteria;o__Rhizobiales;f__Methylobacteriaceae;g__Methylobacterium	0.000275006	4.08792e-05	0.000824119	5.70698e-05	0.000604202	4.45282e-05	2.19662e-05	0	0	0	0	1.50596e-05	0.000353464	0.000368117	0.00012912	0.000133396	0.000630305	0.000928628	3.04863e-05	0	2.5257e-05	1.42984e-05	2.92086e-05	0
k__Bacteria;p__Proteobacteria;c__Alphaproteobacteria;o__Rhizobiales;f__Phyllobacteriaceae;g__Phyllobacterium	0	0	0	0	0	0	0	0	0	0	0	0	4.03959e-05	0.000897284	0.000258241	7.78141e-05	1.05051e-05	9.94959e-05	0	8.40548e-05	2.5257e-05	2.85968e-05	0.000350503	0
k__Bacteria;p__Proteobacteria;c__Alphaproteobacteria;o__Rhizobiales;f__Rhizobiaceae;g__Agrobacterium	0	0	0.000137353	1.1414e-05	0.000148201	7.42137e-05	2.19662e-05	0	2.58903e-05	0	0	0	4.03959e-05	0.000609693	7.3783e-05	6.66978e-05	0.000136566	0.000652251	0	2.40157e-05	5.0514e-05	2.85968e-05	1.46043e-05	8.66026e-05
k__Bacteria;p__Proteobacteria;c__Alphaproteobacteria;o__Sphingomonadales;f__Sphingomonadaceae;g__Sphingomonas	7.70018e-05	0	7.84875e-05	6.84838e-05	6.84002e-05	0.000103899	9.88479e-05	2.72439e-05	5.17806e-05	9.71742e-06	0	0	5.04948e-05	0.000391124	0.000202903	7.78141e-05	9.45458e-05	0.000486424	0	0	0	0	0	2.47436e-05
k__Bacteria;p__Proteobacteria;c__Betaproteobacteria;o__Burkholderiales;f__Alcaligenaceae;g__Sutterella	0.000176004	0	0.000304139	0.0058896	0.00522122	0.000311698	0.00170238	0.00160739	0.00151458	0.000447001	0.00207818	0.000843335	3.02969e-05	0.00197863	0.00060871	4.44652e-05	0.000378183	0.00149244	0.000172755	0.000132086	0.00016417	0.000457548	0.000876258	0.000185577
k__Bacteria;p__Proteobacteria;c__Betaproteobacteria;o__Burkholderiales;f__Comamonadaceae;Other	0.000110003	0.000218022	0.000166786	0	2.28001e-05	1.48427e-05	2.19662e-05	1.36219e-05	0	9.71742e-06	0	3.01191e-05	0.00010099	0.000276087	0.000405807	0.000100047	7.35356e-05	0.000232157	5.08104e-05	4.80313e-05	2.5257e-05	0	0	3.71154e-05
k__Bacteria;p__Proteobacteria;c__Betaproteobacteria;o__Burkholderiales;f__Comamonadaceae;g__	0	0	2.94328e-05	0	0	0	2.19662e-05	0	0	0	0	0	0	0.000103533	0.000424252	3.33489e-05	0.000178586	0.00058592	0	0	1.26285e-05	1.42984e-05	4.38129e-05	1.23718e-05
k__Bacteria;p__Proteobacteria;c__Deltaproteobacteria;o__Desulfovibrionales;f__Desulfovibrionaceae;g__	0	0	0	1.1414e-05	5.70002e-05	1.48427e-05	0	5.44877e-05	9.06161e-05	1.94348e-05	2.64736e-05	6.02382e-05	0	0.000310598	0	0	4.20203e-05	0.000475369	0.00024389	0.000192125	0.000126285	0.000142984	0.000350503	0.000148462
k__Bacteria;p__Proteobacteria;c__Deltaproteobacteria;o__GMD14H09;f__;g__	0	0	0	1.1414e-05	1.14e-05	0	0	1.36219e-05	0.000207122	0.000359544	0.000105894	0.000135536	0	0.000540671	0	0	5.25254e-05	0.000652251	0.00121945	0.000480313	0.00242467	0.000157282	0.00113914	0
k__Bacteria;p__Proteobacteria;c__Gammaproteobacteria;o__Aeromonadales;f__Succinivibrionaceae;g__	0.00468611	0.000817583	0.00713256	0.000399489	0.0011514	0.0140858	0.000219662	6.81097e-05	0.000258903	0.000126326	3.97104e-05	0.00218364	0.00575641	0.00154149	0.00831904	0.00235666	0.00506345	0.000895463	0.000284538	0.00123681	0.000101028	0.000114387	7.30215e-05	0.000296923
k__Bacteria;p__Proteobacteria;c__Gammaproteobacteria;o__Aeromonadales;f__Succinivibrionaceae;g__Ruminobacter	0	0	0	2.28279e-05	0.000387601	0	0.000164746	1.36219e-05	1.29452e-05	1.94348e-05	1.32368e-05	0	0	1.15036e-05	0	0	0	0.000420094	8.12967e-05	0	0	0	2.92086e-05	7.42308e-05
k__Bacteria;p__Proteobacteria;c__Gammaproteobacteria;o__Aeromonadales;f__Succinivibrionaceae;g__Succinivibrio	5.50013e-05	0.000313407	0.00211916	0.000159795	0.000421801	0.000460125	8.78648e-05	0.000149841	0.000258903	0.000204066	0.000211789	0.000105417	0.000141386	0.00104683	0.000313578	0.000589164	0.000766871	0.000409039	0.000132107	6.00391e-05	0.000391483	2.85968e-05	0.000219064	8.66026e-05
k__Bacteria;p__Proteobacteria;c__Gammaproteobacteria;o__Enterobacteriales;f__Enterobacteriaceae;g__	0	0	0.000147164	1.1414e-05	5.70002e-05	0	3.29493e-05	4.08658e-05	0	0	0	1.50596e-05	2.01979e-05	0.000356613	5.53373e-05	3.33489e-05	7.35356e-05	0.000265322	0	0	0	1.42984e-05	4.38129e-05	3.71154e-05
k__Bacteria;p__Proteobacteria;c__Gammaproteobacteria;o__Xanthomonadales;f__Xanthomonadaceae;g__	0.000165004	8.17583e-05	0.000225652	6.84838e-05	7.98003e-05	1.48427e-05	0	0	0	0	0	0	0.000171682	0.000391124	0	4.44652e-05	0.000168081	0.000497479	0	0	0	1.42984e-05	0	1.23718e-05
k__Bacteria;p__SR1;c__;o__;f__;g__	0	8.17583e-05	2.94328e-05	0.00407478	0.000319201	0.00400754	0	0.000395036	0.000155342	0.000631632	0.000198552	0.00174691	0	0.000356613	0.00143877	0	4.20203e-05	0.000210047	0.000853615	0.00254566	0.000239941	0.000672024	0.000131439	0
k__Bacteria;p__Spirochaetes;c__Spirochaetes;o__Sphaerochaetales;f__Sphaerochaetaceae;g__Sphaerochaeta	0	0	4.90547e-05	4.56558e-05	9.12003e-05	2.96855e-05	7.68817e-05	2.72439e-05	9.06161e-05	9.71742e-06	0	0	5.04948e-05	0.000356613	7.3783e-05	0.000111163	0.000420203	0.000386928	0.000375997	0.000240157	0.000113656	0.000142984	0.000131439	0.000197949
k__Bacteria;p__Spirochaetes;c__Spirochaetes;o__Spirochaetales;f__Spirochaetaceae;g__	0	0	0	2.28279e-05	5.70002e-05	0	0.000109831	4.08658e-05	9.06161e-05	9.71742e-06	0	1.50596e-05	0	0	0.000202903	0	6.30305e-05	0.000574865	0.000172755	0.000240157	0.000265198	0.000157282	0.000248273	0.000123718
k__Bacteria;p__Spirochaetes;c__Spirochaetes;o__Spirochaetales;f__Spirochaetaceae;g__Treponema	0.0043121	0.00876177	0.0150206	0.0086632	0.00817383	0.0208541	0.00982987	0.00754655	0.0180455	0.0113694	0.00419606	0.00781591	0.00925066	0.0413211	0.0355265	0.0127615	0.0236259	0.0463982	0.0456786	0.0435164	0.0846993	0.0630273	0.0707724	0.0446374
k__Bacteria;p__Synergistetes;c__Synergistia;o__Synergistales;f__Dethiosulfovibrionaceae;g__Pyramidobacter	9.90023e-05	9.53847e-05	3.92438e-05	6.84838e-05	0	0	4.39324e-05	2.72439e-05	6.47258e-05	2.91523e-05	2.64736e-05	0.000105417	0.000141386	0.000966306	0.000590264	0.000400187	0.000441214	0.00114973	0.000111783	0.000312204	0.000227313	0.000142984	0.000934675	0.00027218
k__Bacteria;p__Tenericutes;c__Mollicutes;o__;f__;g__	0	0	0	7.98977e-05	0	0.000118742	0.000120814	9.53536e-05	7.76709e-05	0.000106892	5.29472e-05	0	0	0.000138044	5.53373e-05	0	1.05051e-05	0.000364818	5.08104e-05	1.20078e-05	0.000113656	0.000600532	8.76258e-05	0.000123718
k__Bacteria;p__Tenericutes;c__Mollicutes;o__Acholeplasmatales;f__;g__	0	0	0	4.56558e-05	0.000171001	0	2.19662e-05	0.000572121	0.000737874	0.00136044	0.000251499	0.000120476	0	0.00012654	0	0	0	0.00112762	0.00159545	0.000432282	0.00160382	0.00207326	0.000292086	2.47436e-05
k__Bacteria;p__Tenericutes;c__Mollicutes;o__Anaeroplasmatales;f__Anaeroplasmataceae;g__Anaeroplasma	0.00102302	0.000163517	0.000500358	0.0086632	0.000832203	0.0136553	0.000571121	0.000967158	0.0013463	0.00196292	0.00247528	0.000286132	0.000818017	0.000540671	0.00300666	0.000678094	0.000441214	0.00109445	0.00127026	0.00133287	0.00104817	0.00161572	0.00040892	0.000433013
k__Bacteria;p__Tenericutes;c__Mollicutes;o__RF39;f__;g__	0.00398209	0.018818	0.00947737	0.0109916	0.00290701	0.0112656	0.00968709	0.00454973	0.00499683	0.011039	0.00548003	0.00469858	0.00615027	0.012585	0.0231125	0.022466	0.00615598	0.0142279	0.0160663	0.0180958	0.00998914	0.0194601	0.0124137	0.00887058
k__Bacteria;p__Tenericutes;c__RF3;o__ML615J-28;f__;g__	0.000539012	4.08792e-05	0	0.00256814	9.12003e-05	0.000816351	3.29493e-05	5.44877e-05	9.06161e-05	0.000116609	5.29472e-05	0	0.000141386	0.000483153	0.000202903	4.44652e-05	7.35356e-05	0.000420094	0.000538591	0.000144094	0.000429369	0.000343161	1.46043e-05	9.89744e-05
k__Bacteria;p__Verrucomicrobia;c__Verruco-5;o__WCHB1-41;f__;g__	0	0	0	0	0.000114	0	0	0	0.000116506	0	0	3.01191e-05	0	1.15036e-05	0	0	2.10102e-05	0.000707526	0.000884101	0.000336219	2.5257e-05	0.000142984	4.38129e-05	3.71154e-05
k__Bacteria;p__Verrucomicrobia;c__Verruco-5;o__WCHB1-41;f__RFP12;g__	0.000176004	0.000163517	0.000490547	0.0110487	0.00490202	0.00237484	0.00119716	0.0021114	0.00745641	0.00153535	0.00214436	0.00626478	8.07918e-05	0.00486604	0.00293288	0.000111163	0.00133415	0.00457681	0.00717443	0.00457498	0.00343495	0.00550488	0.00289165	0.00316718
k__Bacteria;p__Verrucomicrobia;c__Verruco-5;o__WCHB1-41;f__WCHB1-25;g__	0	0	0	0.00164361	0.00226861	0.00016327	0.00110929	0.000204329	0.00112623	0.000204066	0.000251499	0.00179209	0	0.00100082	0.00121742	0	0.000136566	0.00583709	0.00244906	0.00237755	0.000985023	0.00157282	0.00148964	0.00206609

## Sheet: Mapping File
#SampleID	Period	Phase	Diet	Cow
LC_P1_COW1	1	liquid	clover	1
LC_P1_COW2	1	liquid	clover	2
LC_P2_COW2	2	liquid	clover	2
LC_P3_COW3	3	liquid	clover	3
LC_P2_COW4	2	liquid	clover	4
LC_P3_COW1	3	liquid	clover	1
LG_P2_COW1	2	liquid	grass	1
LG_P2_COW3	2	liquid	grass	3
LG_P1_COW4	1	liquid	grass	4
LG_P1_COW3	1	liquid	grass	3
LG_P3_COW4	3	liquid	grass	4
LG_P3_COW2	3	liquid	grass	2
SC_P1_COW1	1	solid	clover	1
SC_P3_COW3	3	solid	clover	3
SC_P3_COW1	3	solid	clover	1
SC_P1_COW2	1	solid	clover	2
SC_P2_COW2	2	solid	clover	2
SC_P2_COW4	2	solid	clover	4
SG_P1_COW4	1	solid	grass	4
SG_P3_COW2	3	solid	grass	2
SG_P1_COW3	1	solid	grass	3
SG_P2_COW3	2	solid	grass	3
SG_P3_COW4	3	solid	grass	4
SG_P2_COW1	2	solid	grass	1
