# Supplementary material for: Evaluation of Microbial Communities Associated With the Liquid and Solid Phases of the Rumen of Cattle Offered a Diet of Perennial Ryegrass or White Clover
Source: Front Microbiol. 2018 Oct 8;9:2389. doi: 10.3389/fmicb.2018.02389 (PMC6186844; doi:10.3389/fmicb.2018.02389)
Supplement: TABLE S2 — Comparison of genera between phases and diets assessed using Kruskal-Wallis test. [file Table_2.XLSX]

## Sheet: LC v LG
Observation Ids	p-values	p-values (corrected)	Effect size	l_c: mean rel. freq. (%)	l_c: std. dev. (%)	l_g: mean rel. freq. (%)	l_g: std. dev. (%)	17	17: parent seq. count	17: rel. freq. (%)	21	21: parent seq. count	21: rel. freq. (%)	23	23: parent seq. count	23: rel. freq. (%)	3	3: parent seq. count	3: rel. freq. (%)	6	6: parent seq. count	6: rel. freq. (%)	7	7: parent seq. count	7: rel. freq. (%)	13	13: parent seq. count	13: rel. freq. (%)	14	14: parent seq. count	14: rel. freq. (%)	16	16: parent seq. count	16: rel. freq. (%)	18	18: parent seq. count	18: rel. freq. (%)	22	22: parent seq. count	22: rel. freq. (%)	5	5: parent seq. count	5: rel. freq. (%)
k__Bacteria;p__Firmicutes;c__Clostridia;o__Clostridiales;f__Lachnospiraceae;Other	0.00394775	0.0742177	0.341353	0.0304041	0.00834224	0.155768	0.122853	0.000251107	1	0.0251107	0.000421801	1	0.0421801	0.000341383	1	0.0341383	0.000242006	1	0.0242006	0.000381539	1	0.0381539	0.000186408	1	0.0186408	0.00200242	1	0.200242	0.000582532	1	0.0582532	0.000495588	1	0.0495588	0.00189286	1	0.189286	0.00390043	1	0.390043	0.000472273	1	0.0472273
k__Bacteria;p__Proteobacteria;c__Alphaproteobacteria;o__Rhizobiales;f__Methylobacteriaceae;g__Methylobacterium	0.00334562	0.078622	0.327669	0.0307634	0.0305216	0.000617096	0.000895191	5.70698e-05	1	0.00570698	0.000604202	1	0.0604202	4.45282e-05	1	0.00445282	0.000275006	1	0.0275006	4.08792e-05	1	0.00408792	0.000824119	1	0.0824119	0	1	0	0	1	0	0	1	0	0	1	0	1.50596e-05	1	0.00150596	2.19662e-05	1	0.00219662
k__Bacteria;p__Firmicutes;c__Clostridia;o__Clostridiales;f__Lachnospiraceae;g__Lachnospira	0.00280167	0.0877855	0.274841	0.889185	1.02101	0.000250993	0.000561237	3.42419e-05	1	0.00342419	2.28001e-05	1	0.00228001	0.00139522	1	0.139522	0.0195695	1	1.95695	0.0259719	1	2.59719	0.00635749	1	0.635749	0	1	0	0	1	0	0	1	0	0	1	0	1.50596e-05	1	0.00150596	0	1	0
k__Bacteria;p__Bacteroidetes;c__Bacteroidia;o__Bacteroidales;f__Bacteroidaceae;g__BF311	0.00611748	0.0958406	0.413508	0.0047913	0.0074499	0.0994773	0.0793882	0.000205451	1	0.0205451	6.84002e-05	1	0.00684002	0	1	0	0	1	0	1.36264e-05	1	0.00136264	0	1	0	0.00177085	1	0.177085	0.00233013	1	0.233013	0.000806546	1	0.0806546	0.000622129	1	0.0622129	0.000120476	1	0.0120476	0.00031851	1	0.031851
k__Bacteria;p__Firmicutes;c__Clostridia;o__Clostridiales;f__Eubacteriaceae;g__Pseudoramibacter_Eubacterium	0.00280167	0.131678	0.245419	0.0402128	0.0493989	0.000366103	0.000818632	0.000308177	1	0.0308177	7.98003e-05	1	0.00798003	5.9371e-05	1	0.0059371	0.000176004	1	0.0176004	0.00148528	1	0.148528	0.000304139	1	0.0304139	0	1	0	0	1	0	0	1	0	0	1	0	0	1	0	2.19662e-05	1	0.00219662
k__Bacteria;p__Tenericutes;c__Mollicutes;o__Acholeplasmatales;f__;g__	0.0144833	0.170179	0.349237	0.00361094	0.00625864	0.0510729	0.0453827	4.56558e-05	1	0.00456558	0.000171001	1	0.0171001	0	1	0	0	1	0	0	1	0	0	1	0	0.000572121	1	0.0572121	0.000737874	1	0.0737874	0.00136044	1	0.136044	0.000251499	1	0.0251499	0.000120476	1	0.0120476	2.19662e-05	1	0.00219662
k__Bacteria;p__Proteobacteria;c__Gammaproteobacteria;o__Aeromonadales;f__Succinivibrionaceae;g__	0.0163092	0.17034	0.271936	0.471215	0.483338	0.0482725	0.076459	0.000399489	1	0.0399489	0.0011514	1	0.11514	0.0140858	1	1.40858	0.00468611	1	0.468611	0.000817583	1	0.0817583	0.00713256	1	0.713256	6.81097e-05	1	0.00681097	0.000258903	1	0.0258903	0.000126326	1	0.0126326	3.97104e-05	1	0.00397104	0.00218364	1	0.218364	0.000219662	1	0.0219662
k__Bacteria;p__Lentisphaerae;c__[Lentisphaeria];o__Victivallales;f__Victivallaceae;g__	0.0222296	0.174132	0.251574	0	0	0.0116541	0.0142137	0	1	0	0	1	0	0	1	0	0	1	0	0	1	0	0	1	0	1.36219e-05	1	0.00136219	0.0004013	1	0.04013	0.000165196	1	0.0165196	0.000119131	1	0.0119131	0	1	0	0	1	0
k__Bacteria;p__Cyanobacteria;c__Chloroplast;o__Streptophyta;f__;g__	0.0131951	0.177191	0.181322	0.0256864	0.0382128	0.000250993	0.000561237	3.42419e-05	1	0.00342419	6.84002e-05	1	0.00684002	0	1	0	7.70018e-05	1	0.00770018	0.000272528	1	0.0272528	0.00108901	1	0.108901	0	1	0	0	1	0	0	1	0	0	1	0	1.50596e-05	1	0.00150596	0	1	0
k__Bacteria;p__Firmicutes;c__Clostridia;o__Clostridiales;f__Ruminococcaceae;g__Ruminococcus	0.0249747	0.180586	0.319784	0.782943	0.252332	1.82833	1.04815	0.00531891	1	0.531891	0.00403561	1	0.403561	0.0116516	1	1.16516	0.00838219	1	0.838219	0.00818946	1	0.818946	0.00939888	1	0.939888	0.0133767	1	1.33767	0.0089451	1	0.89451	0.0130213	1	1.30213	0.00878923	1	0.878923	0.0349683	1	3.49683	0.0305989	1	3.05989
k__Archaea;p__Euryarchaeota;c__Methanobacteria;o__Methanobacteriales;f__Methanobacteriaceae;g__Methanosphaera	0.037373	0.184898	0.41089	0.0167324	0.0102674	0.00385519	0.00366806	0.000136968	1	0.0136968	3.42001e-05	1	0.00342001	4.45282e-05	1	0.00445282	0.000253006	1	0.0253006	0.000299781	1	0.0299781	0.000235463	1	0.0235463	4.08658e-05	1	0.00408658	0.000103561	1	0.0103561	9.71742e-06	1	0.000971742	6.6184e-05	1	0.0066184	0	1	0	1.09831e-05	1	0.00109831
k__Bacteria;p__Firmicutes;c__Clostridia;o__Clostridiales;f__Veillonellaceae;g__Mitsuokella	0.0277684	0.186445	0.250965	0.172838	0.210298	0.000687358	0.000690535	0	1	0	2.28001e-05	1	0.00228001	5.9371e-05	1	0.0059371	0.000990023	1	0.0990023	0.00500089	1	0.500089	0.00429719	1	0.429719	0	1	0	1.29452e-05	1	0.00129452	0	1	0	1.32368e-05	1	0.00132368	1.50596e-05	1	0.00150596	0	1	0
k__Bacteria;p__Proteobacteria;c__Deltaproteobacteria;o__GMD14H09;f__;g__	0.0200963	0.188905	0.372553	0.000380233	0.000537731	0.0136953	0.0122068	1.1414e-05	1	0.0011414	1.14e-05	1	0.00114	0	1	0	0	1	0	0	1	0	0	1	0	1.36219e-05	1	0.00136219	0.000207122	1	0.0207122	0.000359544	1	0.0359544	0.000105894	1	0.0105894	0.000135536	1	0.0135536	0	1	0
k__Bacteria;p__Actinobacteria;c__Coriobacteriia;o__Coriobacteriales;f__Coriobacteriaceae;g__Atopobium	0.0222296	0.189962	0.255006	0.00344108	0.00415892	0	0	2.28279e-05	1	0.00228279	1.14e-05	1	0.00114	0	1	0	0	1	0	5.45056e-05	1	0.00545056	0.000117731	1	0.0117731	0	1	0	0	1	0	0	1	0	0	1	0	0	1	0	0	1	0
k__Bacteria;p__Firmicutes;c__Clostridia;o__Clostridiales;f__Lachnospiraceae;g__Moryella	0.037373	0.19517	0.467728	0.0367453	0.0213221	0.100913	0.0434534	0.000616354	1	0.0616354	0.000467402	1	0.0467402	0.000207798	1	0.0207798	0.000264006	1	0.0264006	4.08792e-05	1	0.00408792	0.000608278	1	0.0608278	0.00117149	1	0.117149	0.000957941	1	0.0957941	0.00160337	1	0.160337	0.000158842	1	0.0158842	0.00117465	1	0.117465	0.000988479	1	0.0988479
k__Bacteria;p__Proteobacteria;c__Gammaproteobacteria;o__Xanthomonadales;f__Xanthomonadaceae;g__	0.002093	0.196742	0.538994	0.0105923	0.0069269	0	0	6.84838e-05	1	0.00684838	7.98003e-05	1	0.00798003	1.48427e-05	1	0.00148427	0.000165004	1	0.0165004	8.17583e-05	1	0.00817583	0.000225652	1	0.0225652	0	1	0	0	1	0	0	1	0	0	1	0	0	1	0	0	1	0
k__Bacteria;p__Bacteroidetes;c__Bacteroidia;o__Bacteroidales;f__[Paraprevotellaceae];g__	0.037373	0.206651	0.250529	2.96404	3.45446	0.138501	0.0919746	0.0976921	1	9.76921	0.000592802	1	0.0592802	0.0503763	1	5.03763	0.0160934	1	1.60934	0.00809408	1	0.809408	0.00499377	1	0.499377	0.00151203	1	0.151203	0.00110034	1	0.110034	0.000485871	1	0.0485871	0.00329596	1	0.329596	0.00123488	1	0.123488	0.000680952	1	0.0680952
k__Bacteria;p__Firmicutes;c__Clostridia;o__Clostridiales;f__Lachnospiraceae;g__Blautia	0.037373	0.219566	0.199991	0.0356732	0.060361	0.0905485	0.0487797	0.000216865	1	0.0216865	0.00169861	1	0.169861	8.90564e-05	1	0.00890564	7.70018e-05	1	0.00770018	0	1	0	5.88657e-05	1	0.00588657	0.00104889	1	0.104889	0.00179938	1	0.179938	0.00112722	1	0.112722	0.000344157	1	0.0344157	0.000542144	1	0.0542144	0.000571121	1	0.0571121
k__Bacteria;p__Chloroflexi;c__Anaerolineae;o__Anaerolineales;f__Anaerolinaceae;g__SHD-231	0.0546639	0.233564	0.176061	0.0302165	0.0425923	0.117083	0.125867	0.000525042	1	0.0525042	0.0011628	1	0.11628	1.48427e-05	1	0.00148427	2.20005e-05	1	0.00220005	0	1	0	8.82985e-05	1	0.00882985	0.000721963	1	0.0721963	0.00147575	1	0.147575	0.00381895	1	0.381895	0.000105894	1	0.0105894	0.00033131	1	0.033131	0.000571121	1	0.0571121
k__Bacteria;p__Firmicutes;c__Clostridia;o__Clostridiales;f__Veillonellaceae;g__Succiniclasticum	0.037373	0.234204	0.182434	1.37802	1.50881	2.64598	1.15151	0.0122586	1	1.22586	0.0469796	1	4.69796	0.00464578	1	0.464578	0.00710616	1	0.710616	0.00391077	1	0.391077	0.00778008	1	0.778008	0.0169729	1	1.69729	0.018874	1	1.8874	0.0183562	1	1.83562	0.0504189	1	5.04189	0.0251193	1	2.51193	0.0290173	1	2.90173
k__Bacteria;p__Firmicutes;c__Erysipelotrichi;o__Erysipelotrichales;f__Erysipelotrichaceae;g__Sharpea	0.0529758	0.23713	0.361383	1.93059	1.81373	0.00106275	0.00101006	0	1	0	2.28001e-05	1	0.00228001	0.0273403	1	2.73403	0.0122323	1	1.22323	0.0523798	1	5.23798	0.0238602	1	2.38602	0	1	0	1.29452e-05	1	0.00129452	9.71742e-06	1	0.000971742	0	1	0	3.01191e-05	1	0.00301191	1.09831e-05	1	0.00109831
k__Bacteria;p__Firmicutes;c__Clostridia;o__Clostridiales;f__Veillonellaceae;g__Acidaminococcus	0.0585386	0.239245	0.125918	0.306329	0.570697	0	0	2.28279e-05	1	0.00228279	0	1	0	0	1	0	0	1	0	0.0156295	1	1.56295	0.00272744	1	0.272744	0	1	0	0	1	0	0	1	0	0	1	0	0	1	0	0	1	0
k__Bacteria;p__Firmicutes;c__Clostridia;o__Clostridiales;Other;Other	0.0529758	0.248986	0.231729	0.0135837	0.0250934	0.100911	0.109599	4.56558e-05	1	0.00456558	0.000695402	1	0.0695402	4.45282e-05	1	0.00445282	0	1	0	0	1	0	2.94328e-05	1	0.00294328	0.000749207	1	0.0749207	0.00085438	1	0.085438	0.000272088	1	0.0272088	0.000820681	1	0.0820681	0.00335828	1	0.335828	0	1	0
k__Bacteria;p__Firmicutes;c__Erysipelotrichi;o__Erysipelotrichales;f__Erysipelotrichaceae;g__L7A_E11	0.0760866	0.298006	0.289656	0.00176808	0.00214716	0.00536433	0.00335379	3.42419e-05	1	0.00342419	5.70002e-05	1	0.00570002	1.48427e-05	1	0.00148427	0	1	0	0	1	0	0	1	0	0.000108975	1	0.0108975	2.58903e-05	1	0.00258903	7.77393e-05	1	0.00777393	1.32368e-05	1	0.00132368	3.01191e-05	1	0.00301191	6.58986e-05	1	0.00658986
k__Bacteria;p__Proteobacteria;c__Deltaproteobacteria;o__Desulfovibrionales;f__Desulfovibrionaceae;g__	0.0869826	0.327055	0.231424	0.00138761	0.00201838	0.00418751	0.00299061	1.1414e-05	1	0.0011414	5.70002e-05	1	0.00570002	1.48427e-05	1	0.00148427	0	1	0	0	1	0	0	1	0	5.44877e-05	1	0.00544877	9.06161e-05	1	0.00906161	1.94348e-05	1	0.00194348	2.64736e-05	1	0.00264736	6.02382e-05	1	0.00602382	0	1	0
k__Bacteria;p__Firmicutes;c__Clostridia;o__Clostridiales;f__Christensenellaceae;g__	0.109315	0.33147	0.0825661	0.0208271	0.0306	0.0391598	0.0305103	0.000867461	1	0.0867461	0.000250801	1	0.0250801	2.96855e-05	1	0.00296855	3.30008e-05	1	0.00330008	0	1	0	6.86766e-05	1	0.00686766	0.000395036	1	0.0395036	0.000258903	1	0.0258903	0.000447001	1	0.0447001	5.29472e-05	1	0.00529472	0.00100899	1	0.100899	0.000186713	1	0.0186713
k__Bacteria;p__Firmicutes;c__Erysipelotrichi;o__Erysipelotrichales;f__Erysipelotrichaceae;g__Catenibacterium	0.109315	0.342519	0.113282	2.10498	3.02318	0.500916	0.964647	0.000433731	1	0.0433731	0.000627002	1	0.0627002	0.00353257	1	0.353257	0.0315487	1	3.15487	0.00590023	1	0.590023	0.0842564	1	8.42564	0.000286061	1	0.0286061	0.00239485	1	0.239485	0.000106892	1	0.0106892	2.64736e-05	1	0.00264736	0.0265048	1	2.65048	0.000735867	1	0.0735867
k__Bacteria;p__Firmicutes;c__Erysipelotrichi;o__Erysipelotrichales;f__Erysipelotrichaceae;g__p-75-a5	0.109315	0.35433	0.230529	0.0149672	0.010151	0.0366915	0.0261649	0.000319591	1	0.0319591	0.000239401	1	0.0239401	8.90564e-05	1	0.00890564	9.90023e-05	1	0.00990023	1.36264e-05	1	0.00136264	0.000137353	1	0.0137353	0.000136219	1	0.0136219	0.000245958	1	0.0245958	0.00086485	1	0.086485	0.000198552	1	0.0198552	0.000195774	1	0.0195774	0.000560138	1	0.0560138
k__Bacteria;p__Bacteroidetes;c__Bacteroidia;o__Bacteroidales;f__Prevotellaceae;g__Prevotella	0.109315	0.366985	0.160699	47.7323	9.50326	57.978	13.558	0.496975	1	49.6975	0.583807	1	58.3807	0.565315	1	56.5315	0.51875	1	51.875	0.33634	1	33.634	0.36275	1	36.275	0.699718	1	69.9718	0.53923	1	53.923	0.686098	1	68.6098	0.653514	1	65.3514	0.301959	1	30.1959	0.598161	1	59.8161
k__Bacteria;p__Firmicutes;c__Clostridia;o__Clostridiales;f__Veillonellaceae;g__Selenomonas	0.149541	0.369918	0.126087	1.73008	1.36154	0.869306	0.844914	0.00241976	1	0.241976	0.0144666	1	1.44666	0.0137889	1	1.37889	0.0144433	1	1.44433	0.0124273	1	1.24273	0.0462586	1	4.62586	0.00484941	1	0.484941	0.00476382	1	0.476382	0.00137016	1	0.137016	0.00464611	1	0.464611	0.0267759	1	2.67759	0.00975299	1	0.975299
k__Bacteria;p__Firmicutes;c__Bacilli;o__Lactobacillales;f__Lactobacillaceae;g__Lactobacillus	0.108043	0.376151	0.181415	0.00251015	0.00341234	0.000215753	0.000482437	1.1414e-05	1	0.0011414	1.14e-05	1	0.00114	2.96855e-05	1	0.00296855	0	1	0	0	1	0	9.81094e-05	1	0.00981094	0	1	0	1.29452e-05	1	0.00129452	0	1	0	0	1	0	0	1	0	0	1	0
k__Bacteria;p__Firmicutes;c__Clostridia;o__Clostridiales;f__Lachnospiraceae;g__Shuttleworthia	0.149541	0.379916	0.353386	1.86641	1.45178	0.301483	0.36453	0.000901703	1	0.0901703	0.000672602	1	0.0672602	0.0255889	1	2.55889	0.0407669	1	4.07669	0.0162699	1	1.62699	0.0277846	1	2.77846	0.00237022	1	0.237022	0.000608422	1	0.0608422	0.000855133	1	0.0855133	0.0012575	1	0.12575	0.0110537	1	1.10537	0.00194401	1	0.194401
k__Bacteria;p__Proteobacteria;c__Betaproteobacteria;o__Burkholderiales;f__Comamonadaceae;Other	0.106832	0.386238	0.294679	0.00887423	0.00826043	0.00125708	0.0010966	0	1	0	2.28001e-05	1	0.00228001	1.48427e-05	1	0.00148427	0.000110003	1	0.0110003	0.000218022	1	0.0218022	0.000166786	1	0.0166786	1.36219e-05	1	0.00136219	0	1	0	9.71742e-06	1	0.000971742	0	1	0	3.01191e-05	1	0.00301191	2.19662e-05	1	0.00219662
k__Archaea;p__Euryarchaeota;c__Methanobacteria;o__Methanobacteriales;f__Methanobacteriaceae;g__Methanobrevibacter	0.149541	0.390469	0.157371	0.0824304	0.0726149	0.143543	0.0687444	0.00102726	1	0.102726	0.000330601	1	0.0330601	5.9371e-05	1	0.0059371	0.00228805	1	0.228805	0.000436045	1	0.0436045	0.000804497	1	0.0804497	0.00108975	1	0.108975	0.00150164	1	0.150164	0.00202122	1	0.202122	0.00074126	1	0.074126	0.00067768	1	0.067768	0.00258103	1	0.258103
k__Bacteria;p__Spirochaetes;c__Spirochaetes;o__Spirochaetales;f__Spirochaetaceae;g__	0.135084	0.39681	0.179976	0.00133047	0.00212448	0.00443483	0.00417626	2.28279e-05	1	0.00228279	5.70002e-05	1	0.00570002	0	1	0	0	1	0	0	1	0	0	1	0	4.08658e-05	1	0.00408658	9.06161e-05	1	0.00906161	9.71742e-06	1	0.000971742	0	1	0	1.50596e-05	1	0.00150596	0.000109831	1	0.0109831
k__Bacteria;p__Firmicutes;c__Clostridia;o__Clostridiales;f__Veillonellaceae;g__Dialister	0.139649	0.397789	0.14058	0.158484	0.277084	0	0	0	1	0	0	1	0	0	1	0	0	1	0	0.00757627	1	0.757627	0.00193276	1	0.193276	0	1	0	0	1	0	0	1	0	0	1	0	0	1	0	0	1	0
k__Bacteria;p__Proteobacteria;c__Gammaproteobacteria;o__Aeromonadales;f__Succinivibrionaceae;g__Succinivibrio	0.149541	0.401625	0.151077	0.0588216	0.0698962	0.0169647	0.00607362	0.000159795	1	0.0159795	0.000421801	1	0.0421801	0.000460125	1	0.0460125	5.50013e-05	1	0.00550013	0.000313407	1	0.0313407	0.00211916	1	0.211916	0.000149841	1	0.0149841	0.000258903	1	0.0258903	0.000204066	1	0.0204066	0.000211789	1	0.0211789	0.000105417	1	0.0105417	8.78648e-05	1	0.00878648
k__Bacteria;p__Proteobacteria;c__Alphaproteobacteria;o__Sphingomonadales;f__Sphingomonadaceae;g__Sphingomonas	0.146686	0.405543	0.211802	0.00660454	0.00318362	0.0031265	0.00351753	6.84838e-05	1	0.00684838	6.84002e-05	1	0.00684002	0.000103899	1	0.0103899	7.70018e-05	1	0.00770018	0	1	0	7.84875e-05	1	0.00784875	2.72439e-05	1	0.00272439	5.17806e-05	1	0.00517806	9.71742e-06	1	0.000971742	0	1	0	0	1	0	9.88479e-05	1	0.00988479
k__Bacteria;p__Firmicutes;c__Clostridia;o__Clostridiales;f__Lachnospiraceae;g__Coprococcus	0.200185	0.409073	0.19981	1.16975	0.844241	2.11262	1.03314	0.00144957	1	0.144957	0.00536942	1	0.536942	0.0163715	1	1.63715	0.0218905	1	2.18905	0.0213662	1	2.13662	0.00373797	1	0.373797	0.018771	1	1.8771	0.0104726	1	1.04726	0.0106503	1	1.06503	0.0168372	1	1.68372	0.0369562	1	3.69562	0.0330701	1	3.30701
k__Bacteria;p__Proteobacteria;c__Alphaproteobacteria;o__Rhizobiales;f__Rhizobiaceae;g__Agrobacterium	0.171492	0.413339	0.264089	0.00618636	0.00625895	0.000797608	0.00113366	1.1414e-05	1	0.0011414	0.000148201	1	0.0148201	7.42137e-05	1	0.00742137	0	1	0	0	1	0	0.000137353	1	0.0137353	0	1	0	2.58903e-05	1	0.00258903	0	1	0	0	1	0	0	1	0	2.19662e-05	1	0.00219662
k__Bacteria;p__Bacteroidetes;c__Bacteroidia;o__Bacteroidales;f__[Paraprevotellaceae];g__CF231	0.200185	0.418164	0.0818138	0.168745	0.192712	0.290084	0.213262	0.00578688	1	0.578688	0.000843603	1	0.0843603	0.00203346	1	0.203346	0.000847019	1	0.0847019	5.45056e-05	1	0.00545056	0.000559224	1	0.0559224	0.00204329	1	0.204329	0.00422012	1	0.422012	0.00149648	1	0.149648	0.00680371	1	0.680371	0.000150596	1	0.0150596	0.00269086	1	0.269086
k__Bacteria;p__Tenericutes;c__Mollicutes;o__;f__;g__	0.184075	0.422026	0.187077	0.00331066	0.00481439	0.00756129	0.00400967	7.98977e-05	1	0.00798977	0	1	0	0.000118742	1	0.0118742	0	1	0	0	1	0	0	1	0	9.53536e-05	1	0.00953536	7.76709e-05	1	0.00776709	0.000106892	1	0.0106892	5.29472e-05	1	0.00529472	0	1	0	0.000120814	1	0.0120814
k__Bacteria;p__Firmicutes;c__Clostridia;o__Clostridiales;f__Lachnospiraceae;g__Roseburia	0.200185	0.427668	0.220495	0.0918601	0.071243	0.0351046	0.0248658	0.000182623	1	0.0182623	0.00161881	1	0.161881	0.00207798	1	0.207798	0.000759017	1	0.0759017	0.000735825	1	0.0735825	0.000137353	1	0.0137353	0.000449524	1	0.0449524	0.000375409	1	0.0375409	8.74568e-05	1	0.00874568	0.000264736	1	0.0264736	0.000105417	1	0.0105417	0.000823732	1	0.0823732
k__Bacteria;p__Actinobacteria;c__Actinobacteria;o__Actinomycetales;f__Microbacteriaceae;g__Curtobacterium	0.184075	0.432577	0.0943926	0.00403238	0.00307874	0.00186322	0.00361836	3.42419e-05	1	0.00342419	6.84002e-05	1	0.00684002	8.90564e-05	1	0.00890564	1.10003e-05	1	0.00110003	0	1	0	3.92438e-05	1	0.00392438	0	1	0	1.29452e-05	1	0.00129452	0	1	0	0	1	0	0	1	0	9.88479e-05	1	0.00988479
k__Bacteria;p__Firmicutes;c__Clostridia;o__Clostridiales;f__Ruminococcaceae;g__Oscillospira	0.200185	0.437613	0.159349	0.205579	0.24951	0.0501151	0.0386965	0.00738483	1	0.738483	0.0010488	1	0.10488	0.00238968	1	0.238968	0	1	0	0.000422418	1	0.0422418	0.00108901	1	0.108901	0.000245195	1	0.0245195	0.00088027	1	0.088027	0.000272088	1	0.0272088	0.000383867	1	0.0383867	0.00115959	1	0.115959	6.58986e-05	1	0.00658986
k__Bacteria;p__Elusimicrobia;c__Elusimicrobia;o__Elusimicrobiales;f__Elusimicrobiaceae;g__	0.197023	0.440957	0.14643	0.0083231	0.00945103	0.0191966	0.0159775	0.000148382	1	0.0148382	0.000262201	1	0.0262201	5.9371e-05	1	0.0059371	0	1	0	0	1	0	2.94328e-05	1	0.00294328	0.000136219	1	0.0136219	0.000336574	1	0.0336574	0.000155479	1	0.0155479	0.000463288	1	0.0463288	6.02382e-05	1	0.00602382	0	1	0
k__Bacteria;p__Tenericutes;c__RF3;o__ML615J-28;f__;g__	0.228951	0.457901	0.191749	0.0675931	0.0896382	0.00579349	0.0037701	0.00256814	1	0.256814	9.12003e-05	1	0.00912003	0.000816351	1	0.0816351	0.000539012	1	0.0539012	4.08792e-05	1	0.00408792	0	1	0	5.44877e-05	1	0.00544877	9.06161e-05	1	0.00906161	0.000116609	1	0.0116609	5.29472e-05	1	0.00529472	0	1	0	3.29493e-05	1	0.00329493
k__Bacteria;p__Firmicutes;c__Clostridia;o__Clostridiales;f__Clostridiaceae;g__Clostridium	0.262332	0.493184	0.0706173	0.322775	0.27936	0.446371	0.149935	0.0004908	1	0.04908	0.000809403	1	0.0809403	0.00451219	1	0.451219	0.0087342	1	0.87342	0.00211209	1	0.211209	0.00270782	1	0.270782	0.00431815	1	0.431815	0.00243369	1	0.243369	0.00648152	1	0.648152	0.00418283	1	0.418283	0.00627984	1	0.627984	0.00308625	1	0.308625
k__Bacteria;p__Bacteroidetes;c__Bacteroidia;o__Bacteroidales;f__S24-7;g__	0.262332	0.503249	0.202576	0.0893768	0.053355	0.182446	0.119171	0.00183765	1	0.183765	0.0013224	1	0.13224	0.000237484	1	0.0237484	0.000682016	1	0.0682016	0.000517803	1	0.0517803	0.000765254	1	0.0765254	0.00170274	1	0.170274	0.00264081	1	0.264081	0.00056361	1	0.056361	0.000436814	1	0.0436814	0.00390043	1	0.390043	0.00170238	1	0.170238
k__Bacteria;p__Verrucomicrobia;c__Verruco-5;o__WCHB1-41;f__WCHB1-25;g__	0.258974	0.507158	0.00425676	0.0679248	0.0922535	0.078125	0.0604846	0.00164361	1	0.164361	0.00226861	1	0.226861	0.00016327	1	0.016327	0	1	0	0	1	0	0	1	0	0.000204329	1	0.0204329	0.00112623	1	0.112623	0.000204066	1	0.0204066	0.000251499	1	0.0251499	0.00179209	1	0.179209	0.00110929	1	0.110929
k__Bacteria;p__Bacteroidetes;c__Bacteroidia;o__Bacteroidales;f__BS11;g__	0.336668	0.565122	0.0824098	0.0559796	0.0582709	0.113915	0.123658	0.000947359	1	0.0947359	0.00158461	1	0.158461	5.9371e-05	1	0.0059371	0	1	0	0.000708572	1	0.0708572	5.88657e-05	1	0.00588657	0.000299683	1	0.0299683	0.00121684	1	0.121684	0.000408132	1	0.0408132	0.000873628	1	0.0873628	0.00379501	1	0.379501	0.000241628	1	0.0241628
k__Bacteria;p__Proteobacteria;c__Betaproteobacteria;o__Burkholderiales;f__Alcaligenaceae;g__Sutterella	0.336668	0.575397	0.0276209	0.198378	0.253499	0.136548	0.0550519	0.0058896	1	0.58896	0.00522122	1	0.522122	0.000311698	1	0.0311698	0.000176004	1	0.0176004	0	1	0	0.000304139	1	0.0304139	0.00160739	1	0.160739	0.00151458	1	0.151458	0.000447001	1	0.0447001	0.00207818	1	0.207818	0.000843335	1	0.0843335	0.00170238	1	0.170238
k__Archaea;p__Euryarchaeota;c__Thermoplasmata;o__E2;f__[Methanomassiliicoccaceae];g__vadinCA11	0.336668	0.586052	0.120597	0.0696298	0.0363049	0.0459495	0.0269536	0.00125554	1	0.125554	0.000250801	1	0.0250801	0.000667923	1	0.0667923	0.00107802	1	0.107802	0.000572308	1	0.0572308	0.000353194	1	0.0353194	0.000258817	1	0.0258817	0.000621367	1	0.0621367	0.000709371	1	0.0709371	0.000238262	1	0.0238262	0.000105417	1	0.0105417	0.000823732	1	0.0823732
k__Bacteria;p__Cyanobacteria;c__4C0d-2;o__YS2;f__;g__	0.336668	0.59711	0.185845	0.499628	0.353313	1.08024	0.783306	0.00810391	1	0.810391	0.00908583	1	0.908583	0.00721357	1	0.721357	1.10003e-05	1	0.00110003	0.000667693	1	0.0667693	0.00489566	1	0.489566	0.0049039	1	0.49039	0.018874	1	1.8874	0.0173942	1	1.73942	0.0192066	1	1.92066	0.00405102	1	0.405102	0.000384408	1	0.0384408
k__Bacteria;p__Fibrobacteres;c__Fibrobacteria;o__Fibrobacterales;f__Fibrobacteraceae;g__Fibrobacter	0.336668	0.608593	0.101186	1.35939	1.19087	2.28641	1.54876	0.0200543	1	2.00543	0.0169747	1	1.69747	0.00921734	1	0.921734	0.0344088	1	3.44088	0.000545056	1	0.0545056	0.000363005	1	0.0363005	0.0174088	1	1.74088	0.0502919	1	5.02919	0.0126326	1	1.26326	0.0137001	1	1.37001	0.00632502	1	0.632502	0.0368263	1	3.68263
k__Bacteria;p__Firmicutes;c__Clostridia;o__Clostridiales;f__Veillonellaceae;g__Anaerovibrio	0.336668	0.620526	0.0935866	0.0330812	0.0249995	0.133277	0.219069	0.000136968	1	0.0136968	0.000319201	1	0.0319201	0.000311698	1	0.0311698	0.000231005	1	0.0231005	0.000122638	1	0.0122638	0.000863363	1	0.0863363	0.000190707	1	0.0190707	0.000349519	1	0.0349519	0.00026237	1	0.026237	0.000304446	1	0.0304446	0.0062196	1	0.62196	0.000669969	1	0.0669969
k__Bacteria;p__Firmicutes;c__Clostridia;o__Clostridiales;f__Lachnospiraceae;g__	0.42334	0.652359	0.217624	9.68557	7.65682	3.73484	2.24195	0.0136054	1	1.36054	0.0164845	1	1.64845	0.0410996	1	4.10996	0.128516	1	12.8516	0.196002	1	19.6002	0.185427	1	18.5427	0.0298729	1	2.98729	0.0230942	1	2.30942	0.0208244	1	2.08244	0.0281547	1	2.81547	0.0863063	1	8.63063	0.0358378	1	3.58378
k__Bacteria;p__Bacteroidetes;c__Bacteroidia;o__Bacteroidales;f__RF16;g__	0.42334	0.663232	0.0566104	0.246837	0.243432	0.375546	0.280663	0.00564991	1	0.564991	0.000399001	1	0.0399001	0.00322087	1	0.322087	0	1	0	9.53847e-05	1	0.00953847	0.00544507	1	0.544507	0.00377328	1	0.377328	0.00310684	1	0.310684	0.00376064	1	0.376064	0.00954373	1	0.954373	0.00124994	1	0.124994	0.00109831	1	0.109831
k__Bacteria;p__Lentisphaerae;c__[Lentisphaeria];o__Z20;f__R4-45B;g__	0.42007	0.669265	0.0540454	0.0059232	0.00713277	0.0118225	0.0159277	0.000102726	1	0.0102726	0.000193801	1	0.0193801	0	1	0	0	1	0	0	1	0	5.88657e-05	1	0.00588657	5.44877e-05	1	0.00544877	0.000466025	1	0.0466025	0.000116609	1	0.0116609	1.32368e-05	1	0.00132368	1.50596e-05	1	0.00150596	4.39324e-05	1	0.00439324
k__Bacteria;p__Proteobacteria;c__Gammaproteobacteria;o__Aeromonadales;f__Succinivibrionaceae;g__Ruminobacter	0.406429	0.670251	0.0199416	0.00684049	0.0142992	0.00373309	0.00572799	2.28279e-05	1	0.00228279	0.000387601	1	0.0387601	0	1	0	0	1	0	0	1	0	0	1	0	1.36219e-05	1	0.00136219	1.29452e-05	1	0.00129452	1.94348e-05	1	0.00194348	1.32368e-05	1	0.00132368	0	1	0	0.000164746	1	0.0164746
k__Bacteria;p__Firmicutes;c__Erysipelotrichi;o__Erysipelotrichales;f__Erysipelotrichaceae;g__[Eubacterium]	0.42007	0.680804	0.191736	0.00352917	0.0033332	0.00115676	0.000867693	1.1414e-05	1	0.0011414	1.14e-05	1	0.00114	0	1	0	9.90023e-05	1	0.00990023	4.08792e-05	1	0.00408792	4.90547e-05	1	0.00490547	0	1	0	1.29452e-05	1	0.00129452	1.94348e-05	1	0.00194348	0	1	0	1.50596e-05	1	0.00150596	2.19662e-05	1	0.00219662
k__Bacteria;p__Verrucomicrobia;c__Verruco-5;o__WCHB1-41;f__;g__	0.528336	0.719763	0.00406572	0.00190001	0.00424854	0.00244376	0.00426179	0	1	0	0.000114	1	0.0114	0	1	0	0	1	0	0	1	0	0	1	0	0	1	0	0.000116506	1	0.0116506	0	1	0	0	1	0	3.01191e-05	1	0.00301191	0	1	0
k__Bacteria;p__Firmicutes;c__Bacilli;o__Lactobacillales;f__Streptococcaceae;g__Streptococcus	0.521839	0.721366	0.0225353	0.0425681	0.0457319	0.0582638	0.057021	0.000935945	1	0.0935945	0.0011856	1	0.11856	5.9371e-05	1	0.0059371	9.90023e-05	1	0.00990023	6.8132e-05	1	0.0068132	0.00020603	1	0.020603	0.000313305	1	0.0313305	0.00179938	1	0.179938	0.00064135	1	0.064135	0.00037063	1	0.037063	0.000316251	1	0.0316251	5.49155e-05	1	0.00549155
k__Bacteria;p__Firmicutes;c__Clostridia;o__Clostridiales;f__Ruminococcaceae;g__	0.521839	0.732133	0.0296043	5.75477	2.99594	6.68254	2.26527	0.119105	1	11.9105	0.0387715	1	3.87715	0.0352218	1	3.52218	0.0306467	1	3.06467	0.0601741	1	6.01741	0.0613674	1	6.13674	0.0566536	1	5.66536	0.0405313	1	4.05313	0.0576632	1	5.76632	0.0778323	1	7.78323	0.111335	1	11.1335	0.0569364	1	5.69364
k__Bacteria;p__Verrucomicrobia;c__Verruco-5;o__WCHB1-41;f__RFP12;g__	0.521839	0.743226	0.0015805	0.319261	0.389199	0.345158	0.245669	0.0110487	1	1.10487	0.00490202	1	0.490202	0.00237484	1	0.237484	0.000176004	1	0.0176004	0.000163517	1	0.0163517	0.000490547	1	0.0490547	0.0021114	1	0.21114	0.00745641	1	0.745641	0.00153535	1	0.153535	0.00214436	1	0.214436	0.00626478	1	0.626478	0.00119716	1	0.119716
k__Bacteria;p__Actinobacteria;c__Coriobacteriia;o__Coriobacteriales;f__Coriobacteriaceae;g__	0.521839	0.75466	0.0715248	2.84083	2.80708	5.04361	4.85942	0.0335913	1	3.35913	0.0871533	1	8.71533	0.00589257	1	0.589257	0.0045651	1	0.45651	0.0164471	1	1.64471	0.0228006	1	2.28006	0.00758742	1	0.758742	0.099833	1	9.9833	0.0189781	1	1.89781	0.0040637	1	0.40637	0.131967	1	13.1967	0.0401872	1	4.01872
k__Bacteria;p__Firmicutes;c__Clostridia;o__Clostridiales;f__Veillonellaceae;g__	0.521839	0.766452	0.0351272	0.409351	0.464284	0.261599	0.29028	0.000913117	1	0.0913117	0.0011514	1	0.11514	0.00120226	1	0.120226	0.00122103	1	0.122103	0.00662243	1	0.662243	0.0134508	1	1.34508	0.000708341	1	0.0708341	0.00251136	1	0.251136	0.000913437	1	0.0913437	0.000794208	1	0.0794208	0.00894538	1	0.894538	0.00182319	1	0.182319
k__Bacteria;p__Proteobacteria;c__Alphaproteobacteria;o__;f__;g__	0.52111	0.777529	0.0993038	0.0146082	0.0164217	0.0061421	0.0074417	0.000456558	1	0.0456558	0.000262201	1	0.0262201	8.90564e-05	1	0.00890564	0	1	0	0	1	0	6.86766e-05	1	0.00686766	4.08658e-05	1	0.00408658	1.29452e-05	1	0.00129452	4.85871e-05	1	0.00485871	0.000225025	1	0.0225025	3.01191e-05	1	0.00301191	1.09831e-05	1	0.00109831
k__Bacteria;p__Planctomycetes;c__Planctomycetia;o__Pirellulales;f__Pirellulaceae;g__	0.518902	0.786722	0.0277351	0.00420259	0.00462047	0.00652538	0.00855686	4.56558e-05	1	0.00456558	0.0001026	1	0.01026	0.000103899	1	0.0103899	0	1	0	0	1	0	0	1	0	1.36219e-05	1	0.00136219	1.29452e-05	1	0.00129452	3.88697e-05	1	0.00388697	1.32368e-05	1	0.00132368	6.02382e-05	1	0.00602382	0.000252611	1	0.0252611
k__Bacteria;p__Spirochaetes;c__Spirochaetes;o__Spirochaetales;f__Spirochaetaceae;g__Treponema	0.630954	0.801482	0.0139425	1.09642	0.542287	0.980055	0.429867	0.0086632	1	0.86632	0.00817383	1	0.817383	0.0208541	1	2.08541	0.0043121	1	0.43121	0.00876177	1	0.876177	0.0150206	1	1.50206	0.00754655	1	0.754655	0.0180455	1	1.80455	0.0113694	1	1.13694	0.00419606	1	0.419606	0.00781591	1	0.781591	0.00982987	1	0.982987
k__Bacteria;p__Firmicutes;c__Clostridia;o__Clostridiales;f__[Mogibacteriaceae];g__Mogibacterium	0.630954	0.812461	0.0156902	0.193174	0.0917316	0.170451	0.0882111	0.00324157	1	0.324157	0.00288421	1	0.288421	0.000549181	1	0.0549181	0.00123203	1	0.123203	0.00190769	1	0.190769	0.00177578	1	0.177578	0.00138944	1	0.138944	0.00331396	1	0.331396	0.00114666	1	0.114666	0.000873628	1	0.0873628	0.00105417	1	0.105417	0.00244923	1	0.244923
k__Bacteria;p__Firmicutes;c__Clostridia;o__Clostridiales;f__Lachnospiraceae;g__Butyrivibrio	0.630954	0.823746	0.0260618	1.20279	0.982165	0.9363	0.601901	0.00382368	1	0.382368	0.00539222	1	0.539222	0.00745106	1	0.745106	0.0329018	1	3.29018	0.0135038	1	1.35038	0.00909474	1	0.909474	0.00726049	1	0.726049	0.00727518	1	0.727518	0.00697711	1	0.697711	0.00439462	1	0.439462	0.0226044	1	2.26044	0.0076662	1	0.76662
k__Bacteria;p__Firmicutes;c__Clostridia;o__Clostridiales;f__[Mogibacteriaceae];g__	0.630954	0.835348	0.067097	0.166405	0.0957605	0.125101	0.0518689	0.00130119	1	0.130119	0.00205201	1	0.205201	0.000341383	1	0.0341383	0.000704016	1	0.0704016	0.00277978	1	0.277978	0.00280593	1	0.280593	0.000790072	1	0.0790072	0.00159225	1	0.159225	0.00138959	1	0.138959	0.000344157	1	0.0344157	0.00185233	1	0.185233	0.00153763	1	0.153763
k__Bacteria;p__Firmicutes;c__Clostridia;o__Clostridiales;f__Veillonellaceae;g__Megasphaera	0.674219	0.845021	0.0867665	0.015861	0.0354663	0.000398804	0.000566831	0	1	0	0	1	0	0	1	0	0	1	0	0	1	0	0.000951661	1	0.0951661	0	1	0	1.29452e-05	1	0.00129452	0	1	0	0	1	0	0	1	0	1.09831e-05	1	0.00109831
k__Bacteria;p__Tenericutes;c__Mollicutes;o__RF39;f__;g__	0.630954	0.847281	0.104202	0.957363	0.526072	0.674187	0.260632	0.0109916	1	1.09916	0.00290701	1	0.290701	0.0112656	1	1.12656	0.00398209	1	0.398209	0.018818	1	1.8818	0.00947737	1	0.947737	0.00454973	1	0.454973	0.00499683	1	0.499683	0.011039	1	1.1039	0.00548003	1	0.548003	0.00469858	1	0.469858	0.00968709	1	0.968709
k__Bacteria;p__Proteobacteria;c__Alphaproteobacteria;o__RF32;f__;g__	0.688404	0.851447	0.0655785	0.315387	0.335114	0.183854	0.104677	0.00404054	1	0.404054	0.00432061	1	0.432061	0.00954388	1	0.954388	0	1	0	2.72528e-05	1	0.00272528	0.000990905	1	0.0990905	0.00273801	1	0.273801	0.00247252	1	0.247252	0.00124383	1	0.124383	0.00307094	1	0.307094	0.00150596	1	0.150596	0	1	0
k__Bacteria;p__Firmicutes;c__Clostridia;o__Clostridiales;f__Ruminococcaceae;Other	0.703151	0.858392	0.058558	0.000760467	0.00107546	0.00199614	0.00333426	2.28279e-05	1	0.00228279	2.28001e-05	1	0.00228001	0	1	0	0	1	0	0	1	0	0	1	0	0	1	0	9.06161e-05	1	0.00906161	2.91523e-05	1	0.00291523	0	1	0	0	1	0	0	1	0
k__Bacteria;p__Bacteroidetes;c__Bacteroidia;o__Bacteroidales;f__[Paraprevotellaceae];g__YRC22	0.748774	0.868948	0.037747	0.284269	0.128024	0.343759	0.169464	0.00463407	1	0.463407	0.00342001	1	0.342001	0.00178113	1	0.178113	0.00381709	1	0.381709	0.000803957	1	0.0803957	0.0025999	1	0.25999	0.00358257	1	0.358257	0.00673148	1	0.673148	0.0023419	1	0.23419	0.00402399	1	0.402399	0.00248483	1	0.248483	0.00146075	1	0.146075
k__Bacteria;p__Actinobacteria;c__Coriobacteriia;o__Coriobacteriales;f__Coriobacteriaceae;g__Adlercreutzia	0.748774	0.879809	0.0116994	0.0500843	0.0644513	0.0716638	0.124559	0.000285349	1	0.0285349	0.00175561	1	0.175561	2.96855e-05	1	0.00296855	2.20005e-05	1	0.00220005	0	1	0	0.000912418	1	0.0912418	2.72439e-05	1	0.00272439	0.000491916	1	0.0491916	7.77393e-05	1	0.00777393	2.64736e-05	1	0.00264736	0.00347876	1	0.347876	0.000197696	1	0.0197696
k__Bacteria;p__Firmicutes;c__Erysipelotrichi;o__Erysipelotrichales;f__Erysipelotrichaceae;g__Bulleidia	0.748774	0.890946	0.0852989	1.11104	1.82605	0.321484	0.0894227	0.00549012	1	0.549012	0.00363661	1	0.363661	0.00146943	1	0.146943	0.00211205	1	0.211205	0.0518348	1	5.18348	0.00211916	1	0.211916	0.00271077	1	0.271077	0.00365053	1	0.365053	0.00288607	1	0.288607	0.00217083	1	0.217083	0.0029065	1	0.29065	0.00496436	1	0.496436
k__Bacteria;p__Spirochaetes;c__Spirochaetes;o__Sphaerochaetales;f__Sphaerochaetaceae;g__Sphaerochaeta	0.744419	0.897121	0.000741278	0.00359327	0.00314711	0.00340765	0.00364954	4.56558e-05	1	0.00456558	9.12003e-05	1	0.00912003	2.96855e-05	1	0.00296855	0	1	0	0	1	0	4.90547e-05	1	0.00490547	2.72439e-05	1	0.00272439	9.06161e-05	1	0.00906161	9.71742e-06	1	0.000971742	0	1	0	0	1	0	7.68817e-05	1	0.00768817
k__Bacteria;p__Proteobacteria;c__Gammaproteobacteria;o__Enterobacteriales;f__Enterobacteriaceae;g__	0.797648	0.914377	0.0659194	0.00359297	0.00536826	0.00148124	0.00166634	1.1414e-05	1	0.0011414	5.70002e-05	1	0.00570002	0	1	0	0	1	0	0	1	0	0.000147164	1	0.0147164	4.08658e-05	1	0.00408658	0	1	0	0	1	0	0	1	0	1.50596e-05	1	0.00150596	3.29493e-05	1	0.00329493
k__Bacteria;p__Actinobacteria;c__Actinobacteria;o__Actinomycetales;f__Microbacteriaceae;g__Cryocola	0.809855	0.917185	0.000922378	0.00565152	0.00484023	0.00536411	0.00461614	0.00011414	1	0.011414	0.0001254	1	0.01254	2.96855e-05	1	0.00296855	1.10003e-05	1	0.00110003	0	1	0	5.88657e-05	1	0.00588657	4.08658e-05	1	0.00408658	6.47258e-05	1	0.00647258	0	1	0	1.32368e-05	1	0.00132368	6.02382e-05	1	0.00602382	0.00014278	1	0.014278
k__Bacteria;p__Firmicutes;c__Clostridia;o__Clostridiales;f__;g__	0.87278	0.953969	1.76061e-05	5.38336	1.97006	5.39725	1.26284	0.0471967	1	4.71967	0.0897411	1	8.97411	0.0551111	1	5.51111	0.0302507	1	3.02507	0.0647254	1	6.47254	0.0359767	1	3.59767	0.0450341	1	4.50341	0.0667323	1	6.67323	0.0511331	1	5.11331	0.0389691	1	3.89691	0.0748159	1	7.48159	0.0471504	1	4.71504
k__Bacteria;p__Firmicutes;c__Clostridia;o__Clostridiales;f__Clostridiaceae;g__	0.87278	0.965192	0.000332109	0.0116378	0.00721418	0.0119418	0.00932979	0.000239693	1	0.0239693	9.12003e-05	1	0.00912003	5.9371e-05	1	0.0059371	0.000187004	1	0.0187004	8.17583e-05	1	0.00817583	3.92438e-05	1	0.00392438	0.000149841	1	0.0149841	0.000129452	1	0.0129452	1.94348e-05	1	0.00194348	3.97104e-05	1	0.00397104	0.000301191	1	0.0301191	7.68817e-05	1	0.00768817
k__Bacteria;p__Proteobacteria;c__Betaproteobacteria;o__Burkholderiales;f__Comamonadaceae;g__	0.902035	0.974612	0.00411632	0.000490547	0.0010969	0.000366103	0.000818632	0	1	0	0	1	0	0	1	0	0	1	0	0	1	0	2.94328e-05	1	0.00294328	0	1	0	0	1	0	0	1	0	0	1	0	0	1	0	2.19662e-05	1	0.00219662
k__Bacteria;p__Bacteroidetes;c__Bacteroidia;o__Bacteroidales;f__;g__	0.87278	0.976683	1.03739e-05	1.27873	0.762911	1.28247	0.305481	0.0261836	1	2.61836	0.0145236	1	1.45236	0.0117555	1	1.17555	0.00334408	1	0.334408	0.0161882	1	1.61882	0.00472887	1	0.472887	0.0167686	1	1.67686	0.0163238	1	1.63238	0.0115054	1	1.15054	0.01325	1	1.325	0.00799663	1	0.799663	0.0111039	1	1.11039
k__Bacteria;p__SR1;c__;o__;f__;g__	0.936075	0.999898	0.0960824	0.141879	0.185724	0.0521245	0.0583106	0.00407478	1	0.407478	0.000319201	1	0.0319201	0.00400754	1	0.400754	0	1	0	8.17583e-05	1	0.00817583	2.94328e-05	1	0.00294328	0.000395036	1	0.0395036	0.000155342	1	0.0155342	0.000631632	1	0.0631632	0.000198552	1	0.0198552	0.00174691	1	0.174691	0	1	0
k__Bacteria;p__Synergistetes;c__Synergistia;o__Synergistales;f__Dethiosulfovibrionaceae;g__Pyramidobacter	1	1	0.000151009	0.00503524	0.00406563	0.00494908	0.00283699	6.84838e-05	1	0.00684838	0	1	0	0	1	0	9.90023e-05	1	0.00990023	9.53847e-05	1	0.00953847	3.92438e-05	1	0.00392438	2.72439e-05	1	0.00272439	6.47258e-05	1	0.00647258	2.91523e-05	1	0.00291523	2.64736e-05	1	0.00264736	0.000105417	1	0.0105417	4.39324e-05	1	0.00439324
k__Bacteria;p__Tenericutes;c__Mollicutes;o__Anaeroplasmatales;f__Anaeroplasmataceae;g__Anaeroplasma	1	1.01075	0.130919	0.41396	0.517554	0.126815	0.0762319	0.0086632	1	0.86632	0.000832203	1	0.0832203	0.0136553	1	1.36553	0.00102302	1	0.102302	0.000163517	1	0.0163517	0.000500358	1	0.0500358	0.000967158	1	0.0967158	0.0013463	1	0.13463	0.00196292	1	0.196292	0.00247528	1	0.247528	0.000286132	1	0.0286132	0.000571121	1	0.0571121
k__Bacteria;p__Firmicutes;c__Erysipelotrichi;o__Erysipelotrichales;f__Erysipelotrichaceae;g__RFN20	1	1.02174	0.0198584	0.169262	0.143029	0.136808	0.0743974	0.00429165	1	0.429165	0.000467402	1	0.0467402	0.00284981	1	0.284981	0.00143003	1	0.143003	0.000694946	1	0.0694946	0.000421871	1	0.0421871	0.00133495	1	0.133495	0.00143691	1	0.143691	0.00266257	1	0.266257	0.00169431	1	0.169431	0.000256013	1	0.0256013	0.000823732	1	0.0823732
k__Bacteria;p__Proteobacteria;c__Alphaproteobacteria;o__Rhizobiales;f__Brucellaceae;g__Ochrobactrum	1	1.03297	-1	0	0	0	0	0	1	0	0	1	0	0	1	0	0	1	0	0	1	0	0	1	0	0	1	0	0	1	0	0	1	0	0	1	0	0	1	0	0	1	0
k__Bacteria;p__Proteobacteria;c__Alphaproteobacteria;o__Rhizobiales;f__Phyllobacteriaceae;g__Phyllobacterium	1	1.04444	-1	0	0	0	0	0	1	0	0	1	0	0	1	0	0	1	0	0	1	0	0	1	0	0	1	0	0	1	0	0	1	0	0	1	0	0	1	0	0	1	0
k__Bacteria;p__Firmicutes;c__Clostridia;o__Clostridiales;f__Lachnospiraceae;g__Pseudobutyrivibrio	1	1.05618	0.0748223	0.461754	0.388803	0.29402	0.150908	0.00159795	1	0.159795	0.0012882	1	0.12882	0.00377006	1	0.377006	0.00110003	1	0.110003	0.00989276	1	0.989276	0.0100562	1	1.00562	0.00151203	1	0.151203	0.0022654	1	0.22654	0.00288607	1	0.288607	0.00172078	1	0.172078	0.00603888	1	0.603888	0.00321805	1	0.321805

## Sheet: LC v SC
Observation Ids	p-values	p-values (corrected)	Effect size	Note	l_c: mean rel. freq. (%)	l_c: std. dev. (%)	s_c: mean rel. freq. (%)	s_c: std. dev. (%)	17	17: parent seq. count	17: rel. freq. (%)	21	21: parent seq. count	21: rel. freq. (%)	23	23: parent seq. count	23: rel. freq. (%)	3	3: parent seq. count	3: rel. freq. (%)	6	6: parent seq. count	6: rel. freq. (%)	7	7: parent seq. count	7: rel. freq. (%)	10	10: parent seq. count	10: rel. freq. (%)	12	12: parent seq. count	12: rel. freq. (%)	15	15: parent seq. count	15: rel. freq. (%)	2	2: parent seq. count	2: rel. freq. (%)	24	24: parent seq. count	24: rel. freq. (%)	4	4: parent seq. count	4: rel. freq. (%)
k__Bacteria;p__Firmicutes;c__Clostridia;o__Clostridiales;f__Ruminococcaceae;g__Ruminococcus	0.00394775	0.0265063	0.477023		0.782943	0.252332	3.2673	1.82198	0.00531891	1	0.531891	0.00403561	1	0.403561	0.0116516	1	1.16516	0.00838219	1	0.838219	0.00818946	1	0.818946	0.00939888	1	0.939888	0.0348256	1	3.48256	0.0183975	1	1.83975	0.027933	1	2.7933	0.0118865	1	1.18865	0.0691054	1	6.91054	0.0338897	1	3.38897
k__Bacteria;p__Firmicutes;c__Clostridia;o__Clostridiales;f__[Mogibacteriaceae];g__Mogibacterium	0.00394775	0.0285453	0.542865		0.193174	0.0917316	1.08813	0.573425	0.00324157	1	0.324157	0.00288421	1	0.288421	0.000549181	1	0.0549181	0.00123203	1	0.123203	0.00190769	1	0.190769	0.00177578	1	0.177578	0.0161954	1	1.61954	0.00426866	1	0.426866	0.00865619	1	0.865619	0.00340335	1	0.340335	0.0149797	1	1.49797	0.0177846	1	1.77846
k__Archaea;p__Euryarchaeota;c__Methanobacteria;o__Methanobacteriales;f__Methanobacteriaceae;g__Methanosphaera	0.00394775	0.0309241	0.30048		0.0167324	0.0102674	1.26984	1.35192	0.000136968	1	0.0136968	3.42001e-05	1	0.00342001	4.45282e-05	1	0.00445282	0.000253006	1	0.0253006	0.000299781	1	0.0299781	0.000235463	1	0.0235463	0.00927822	1	0.927822	0.0081816	1	0.81816	0.00133415	1	0.133415	0.00501919	1	0.501919	0.0101817	1	1.01817	0.0421954	1	4.21954
k__Bacteria;p__Firmicutes;c__Clostridia;o__Clostridiales;f__Lachnospiraceae;g__Moryella	0.00394775	0.0337353	0.432165		0.0367453	0.0213221	0.440244	0.326354	0.000616354	1	0.0616354	0.000467402	1	0.0467402	0.000207798	1	0.0207798	0.000264006	1	0.0264006	4.08792e-05	1	0.00408792	0.000608278	1	0.0608278	0.00545995	1	0.545995	0.00126726	1	0.126726	0.00142869	1	0.142869	0.00226217	1	0.226217	0.0106129	1	1.06129	0.0053837	1	0.53837
k__Bacteria;p__Firmicutes;c__Clostridia;o__Clostridiales;f__[Mogibacteriaceae];g__	0.00394775	0.0371089	0.657271		0.166405	0.0957605	0.905286	0.364923	0.00130119	1	0.130119	0.00205201	1	0.205201	0.000341383	1	0.0341383	0.000704016	1	0.0704016	0.00277978	1	0.277978	0.00280593	1	0.280593	0.0133916	1	1.33916	0.00485782	1	0.485782	0.0063976	1	0.63976	0.00538275	1	0.538275	0.0135314	1	1.35314	0.0107559	1	1.07559
k__Archaea;p__Euryarchaeota;c__Thermoplasmata;o__E2;f__[Methanomassiliicoccaceae];g__vadinCA11	0.00648531	0.0381012	0.528026		0.0696298	0.0363049	0.219071	0.0930749	0.00125554	1	0.125554	0.000250801	1	0.0250801	0.000667923	1	0.0667923	0.00107802	1	0.107802	0.000572308	1	0.0572308	0.000353194	1	0.0353194	0.00208437	1	0.208437	0.00393517	1	0.393517	0.002059	1	0.2059	0.00135326	1	0.135326	0.00263111	1	0.263111	0.00108134	1	0.108134
k__Bacteria;p__Actinobacteria;c__Coriobacteriia;o__Coriobacteriales;f__Coriobacteriaceae;g__Atopobium	0.00639227	0.0400582	0.513205		0.00344108	0.00415892	0.0192416	0.0100552	2.28279e-05	1	0.00228279	1.14e-05	1	0.00114	0	1	0	0	1	0	5.45056e-05	1	0.00545056	0.000117731	1	0.0117731	0.00012912	1	0.012912	5.55815e-05	1	0.00555815	0.000220607	1	0.0220607	0.000131287	1	0.0131287	0.000364818	1	0.0364818	0.00025308	1	0.025308
k__Bacteria;p__Firmicutes;c__Erysipelotrichi;o__Erysipelotrichales;f__Erysipelotrichaceae;g__[Eubacterium]	0.00394775	0.0412321	0.527121		0.00352917	0.0033332	0.0406424	0.0246317	1.1414e-05	1	0.0011414	1.14e-05	1	0.00114	0	1	0	9.90023e-05	1	0.00990023	4.08792e-05	1	0.00408792	4.90547e-05	1	0.00490547	0.000295132	1	0.0295132	0.000867071	1	0.0867071	0.000178586	1	0.0178586	0.000504948	1	0.0504948	0.000132661	1	0.0132661	0.000460146	1	0.0460146
k__Bacteria;p__Firmicutes;c__Clostridia;o__Clostridiales;f__Clostridiaceae;g__	0.00394775	0.0463861	0.461905		0.0116378	0.00721418	0.206771	0.148751	0.000239693	1	0.0239693	9.12003e-05	1	0.00912003	5.9371e-05	1	0.0059371	0.000187004	1	0.0187004	8.17583e-05	1	0.00817583	3.92438e-05	1	0.00392438	0.00285909	1	0.285909	0.000444652	1	0.0444652	0.00119758	1	0.119758	0.000383761	1	0.0383761	0.00317281	1	0.317281	0.00434838	1	0.434838
k__Bacteria;p__Bacteroidetes;c__Bacteroidia;o__Bacteroidales;f__S24-7;g__	0.0104056	0.0489064	0.3574		0.0893768	0.053355	1.05006	0.90931	0.00183765	1	0.183765	0.0013224	1	0.13224	0.000237484	1	0.0237484	0.000682016	1	0.0682016	0.000517803	1	0.0517803	0.000765254	1	0.0765254	0.00708317	1	0.708317	0.000878188	1	0.0878188	0.00734305	1	0.734305	0.00215108	1	0.215108	0.0251061	1	2.51061	0.020442	1	2.0442
k__Bacteria;p__Firmicutes;c__Clostridia;o__Clostridiales;f__;g__	0.0104056	0.0514804	0.621069		5.38336	1.97006	12.267	3.25178	0.0471967	1	4.71967	0.0897411	1	8.97411	0.0551111	1	5.51111	0.0302507	1	3.02507	0.0647254	1	6.47254	0.0359767	1	3.59767	0.143582	1	14.3582	0.0804264	1	8.04264	0.10982	1	10.982	0.0853969	1	8.53969	0.161172	1	16.1172	0.155621	1	15.5621
k__Archaea;p__Euryarchaeota;c__Methanobacteria;o__Methanobacteriales;f__Methanobacteriaceae;g__Methanobrevibacter	0.00394775	0.0530127	0.641239		0.0824304	0.0726149	1.44207	0.715443	0.00102726	1	0.102726	0.000330601	1	0.0330601	5.9371e-05	1	0.0059371	0.00228805	1	0.228805	0.000436045	1	0.0436045	0.000804497	1	0.0804497	0.015642	1	1.5642	0.0131172	1	1.31172	0.00378183	1	0.378183	0.0138659	1	1.38659	0.0120943	1	1.20943	0.0280229	1	2.80229
k__Bacteria;p__Firmicutes;c__Erysipelotrichi;o__Erysipelotrichales;f__Erysipelotrichaceae;g__p-75-a5	0.0104056	0.0543405	0.483719		0.0149672	0.010151	0.120132	0.0761515	0.000319591	1	0.0319591	0.000239401	1	0.0239401	8.90564e-05	1	0.00890564	9.90023e-05	1	0.00990023	1.36264e-05	1	0.00136264	0.000137353	1	0.0137353	0.00143877	1	0.143877	0.000144512	1	0.0144512	0.00068283	1	0.068283	0.00078772	1	0.078772	0.00166932	1	0.166932	0.00248479	1	0.248479
k__Bacteria;p__Spirochaetes;c__Spirochaetes;o__Sphaerochaetales;f__Sphaerochaetaceae;g__Sphaerochaeta	0.0102718	0.0567972	0.432045		0.00359327	0.00314711	0.0233198	0.0156802	4.56558e-05	1	0.00456558	9.12003e-05	1	0.00912003	2.96855e-05	1	0.00296855	0	1	0	0	1	0	4.90547e-05	1	0.00490547	7.3783e-05	1	0.0073783	0.000111163	1	0.0111163	0.000420203	1	0.0420203	5.04948e-05	1	0.00504948	0.000386928	1	0.0386928	0.000356613	1	0.0356613
k__Bacteria;p__Proteobacteria;c__Betaproteobacteria;o__Burkholderiales;f__Comamonadaceae;g__	0.0131951	0.0590638	0.337491		0.000490547	0.0010969	0.022094	0.0213748	0	1	0	0	1	0	0	1	0	0	1	0	0	1	0	2.94328e-05	1	0.00294328	0.000424252	1	0.0424252	3.33489e-05	1	0.00333489	0.000178586	1	0.0178586	0	1	0	0.00058592	1	0.058592	0.000103533	1	0.0103533
k__Bacteria;p__Bacteroidetes;c__Bacteroidia;o__Bacteroidales;f__Prevotellaceae;g__Prevotella	0.00394775	0.0618481	0.72844		47.7323	9.50326	19.911	7.34609	0.496975	1	49.6975	0.583807	1	58.3807	0.565315	1	56.5315	0.51875	1	51.875	0.33634	1	33.634	0.36275	1	36.275	0.191725	1	19.1725	0.172981	1	17.2981	0.27766	1	27.766	0.311745	1	31.1745	0.133601	1	13.3601	0.106949	1	10.6949
k__Bacteria;p__Firmicutes;c__Clostridia;o__Clostridiales;f__Lachnospiraceae;Other	0.00394775	0.0742177	0.645809		0.0304041	0.00834224	0.146792	0.0603743	0.000251107	1	0.0251107	0.000421801	1	0.0421801	0.000341383	1	0.0341383	0.000242006	1	0.0242006	0.000381539	1	0.0381539	0.000186408	1	0.0186408	0.00169701	1	0.169701	0.00133396	1	0.133396	0.000703841	1	0.0703841	0.000908907	1	0.0908907	0.00256478	1	0.256478	0.00159901	1	0.159901
k__Bacteria;p__Synergistetes;c__Synergistia;o__Synergistales;f__Dethiosulfovibrionaceae;g__Pyramidobacter	0.00388491	0.0912953	0.570213		0.00503524	0.00406563	0.0614848	0.0344147	6.84838e-05	1	0.00684838	0	1	0	0	1	0	9.90023e-05	1	0.00990023	9.53847e-05	1	0.00953847	3.92438e-05	1	0.00392438	0.000590264	1	0.0590264	0.000400187	1	0.0400187	0.000441214	1	0.0441214	0.000141386	1	0.0141386	0.00114973	1	0.114973	0.000966306	1	0.0966306
k__Bacteria;p__Spirochaetes;c__Spirochaetes;o__Spirochaetales;f__Spirochaetaceae;g__Treponema	0.0249747	0.0939048	0.395865		1.09642	0.542287	2.81473	1.39961	0.0086632	1	0.86632	0.00817383	1	0.817383	0.0208541	1	2.08541	0.0043121	1	0.43121	0.00876177	1	0.876177	0.0150206	1	1.50206	0.0355265	1	3.55265	0.0127615	1	1.27615	0.0236259	1	2.36259	0.00925066	1	0.925066	0.0463982	1	4.63982	0.0413211	1	4.13211
k__Bacteria;p__Firmicutes;c__Clostridia;o__Clostridiales;f__Lachnospiraceae;g__Butyrivibrio	0.0249747	0.0978175	0.482536		1.20279	0.982165	4.01315	1.80839	0.00382368	1	0.382368	0.00539222	1	0.539222	0.00745106	1	0.745106	0.0329018	1	3.29018	0.0135038	1	1.35038	0.00909474	1	0.909474	0.063767	1	6.3767	0.0383957	1	3.83957	0.0127112	1	1.27112	0.0308221	1	3.08221	0.032513	1	3.2513	0.0625798	1	6.25798
k__Bacteria;p__Proteobacteria;c__Alphaproteobacteria;o__Rhizobiales;f__Brucellaceae;g__Ochrobactrum	0.002093	0.0983709	0.710842		0	0	0.0400274	0.0180519	0	1	0	0	1	0	0	1	0	0	1	0	0	1	0	0	1	0	0.000424252	1	0.0424252	0.000444652	1	0.0444652	4.20203e-05	1	0.00420203	0.000595839	1	0.0595839	0.000342708	1	0.0342708	0.000552175	1	0.0552175
k__Bacteria;p__Firmicutes;c__Clostridia;o__Clostridiales;f__Christensenellaceae;g__	0.0249747	0.10207	0.311305		0.0208271	0.0306	0.130426	0.111133	0.000867461	1	0.0867461	0.000250801	1	0.0250801	2.96855e-05	1	0.00296855	3.30008e-05	1	0.00330008	0	1	0	6.86766e-05	1	0.00686766	0.00130965	1	0.130965	0.000333489	1	0.0333489	0.00068283	1	0.068283	0.000161584	1	0.0161584	0.00339392	1	0.339392	0.00194412	1	0.194412
k__Bacteria;p__Actinobacteria;c__Actinobacteria;o__Actinomycetales;f__Microbacteriaceae;g__Cryocola	0.0249747	0.10671	0.393085		0.00565152	0.00484023	0.0201637	0.0117964	0.00011414	1	0.011414	0.0001254	1	0.01254	2.96855e-05	1	0.00296855	1.10003e-05	1	0.00110003	0	1	0	5.88657e-05	1	0.00588657	0.000166012	1	0.0166012	6.66978e-05	1	0.00666978	9.45458e-05	1	0.00945458	0.000161584	1	0.0161584	0.000375873	1	0.0375873	0.000345109	1	0.0345109
k__Bacteria;p__Firmicutes;c__Erysipelotrichi;o__Erysipelotrichales;f__Erysipelotrichaceae;g__L7A_E11	0.00369988	0.11593	0.284838		0.00176808	0.00214716	0.0310948	0.0327886	3.42419e-05	1	0.00342419	5.70002e-05	1	0.00570002	1.48427e-05	1	0.00148427	0	1	0	0	1	0	0	1	0	0.000110675	1	0.0110675	0.000233442	1	0.0233442	0.000136566	1	0.0136566	8.07918e-05	1	0.00807918	0.00102812	1	0.102812	0.000276087	1	0.0276087
k__Bacteria;p__Firmicutes;c__Clostridia;o__Clostridiales;f__Clostridiaceae;g__Clostridium	0.0546639	0.183515	0.198082		0.322775	0.27936	1.53889	1.70752	0.0004908	1	0.04908	0.000809403	1	0.0809403	0.00451219	1	0.451219	0.0087342	1	0.87342	0.00211209	1	0.211209	0.00270782	1	0.270782	0.0150333	1	1.50333	0.00373508	1	0.373508	0.00125011	1	0.125011	0.0522117	1	5.22117	0.00948527	1	0.948527	0.0106179	1	1.06179
k__Bacteria;p__Firmicutes;c__Clostridia;o__Clostridiales;f__Veillonellaceae;g__Succiniclasticum	0.0546639	0.190311	0.292146		1.37802	1.50881	2.84372	0.571064	0.0122586	1	1.22586	0.0469796	1	4.69796	0.00464578	1	0.464578	0.00710616	1	0.710616	0.00391077	1	0.391077	0.00778008	1	0.778008	0.0290152	1	2.90152	0.0294804	1	2.94804	0.0176275	1	1.76275	0.0295294	1	2.95294	0.0278257	1	2.78257	0.0371453	1	3.71453
k__Bacteria;p__Firmicutes;c__Bacilli;o__Lactobacillales;f__Lactobacillaceae;g__Lactobacillus	0.0529758	0.191528	0.250655		0.00251015	0.00341234	0.0271429	0.0299223	1.1414e-05	1	0.0011414	1.14e-05	1	0.00114	2.96855e-05	1	0.00296855	0	1	0	0	1	0	9.81094e-05	1	0.00981094	0.000350469	1	0.0350469	8.89304e-05	1	0.00889304	0.000126061	1	0.0126061	0	1	0	0.000165826	1	0.0165826	0.000897284	1	0.0897284
k__Bacteria;p__Proteobacteria;c__Alphaproteobacteria;o__Rhizobiales;f__Phyllobacteriaceae;g__Phyllobacterium	0.002093	0.196742	0.218593		0	0	0.0230623	0.0308324	0	1	0	0	1	0	0	1	0	0	1	0	0	1	0	0	1	0	0.000258241	1	0.0258241	7.78141e-05	1	0.00778141	1.05051e-05	1	0.00105051	4.03959e-05	1	0.00403959	9.94959e-05	1	0.00994959	0.000897284	1	0.0897284
k__Bacteria;p__Cyanobacteria;c__Chloroplast;o__Streptophyta;f__;g__	0.0781691	0.237029	0.137432		0.0256864	0.0382128	0.0624247	0.0526817	3.42419e-05	1	0.00342419	6.84002e-05	1	0.00684002	0	1	0	7.70018e-05	1	0.00770018	0.000272528	1	0.0272528	0.00108901	1	0.108901	0.000221349	1	0.0221349	0.00167856	1	0.167856	0.000325658	1	0.0325658	0.00078772	1	0.078772	9.94959e-05	1	0.00994959	0.0006327	1	0.06327
k__Bacteria;p__Firmicutes;c__Clostridia;o__Clostridiales;f__Ruminococcaceae;g__	0.0781691	0.24493	0.227212		5.75477	2.99594	8.84252	2.69036	0.119105	1	11.9105	0.0387715	1	3.87715	0.0352218	1	3.52218	0.0306467	1	3.06467	0.0601741	1	6.01741	0.0613674	1	6.13674	0.065298	1	6.5298	0.0938104	1	9.38104	0.136944	1	13.6944	0.0514744	1	5.14744	0.0870147	1	8.70147	0.0960094	1	9.60094
k__Bacteria;p__Proteobacteria;c__Gammaproteobacteria;o__Enterobacteriales;f__Enterobacteriaceae;g__	0.0760866	0.246626	0.197991		0.00359297	0.00536826	0.0134059	0.0128923	1.1414e-05	1	0.0011414	5.70002e-05	1	0.00570002	0	1	0	0	1	0	0	1	0	0.000147164	1	0.0147164	5.53373e-05	1	0.00553373	3.33489e-05	1	0.00333489	7.35356e-05	1	0.00735356	2.01979e-05	1	0.00201979	0.000265322	1	0.0265322	0.000356613	1	0.0356613
k__Bacteria;p__Firmicutes;c__Erysipelotrichi;o__Erysipelotrichales;f__Erysipelotrichaceae;g__Bulleidia	0.109315	0.293588	0.0607862		1.11104	1.82605	3.26828	5.7112	0.00549012	1	0.549012	0.00363661	1	0.363661	0.00146943	1	0.146943	0.00211205	1	0.211205	0.0518348	1	5.18348	0.00211916	1	0.211916	0.00723074	1	0.723074	0.160141	1	16.0141	0.00322506	1	0.322506	0.00534236	1	0.534236	0.00560493	1	0.560493	0.0145521	1	1.45521
k__Bacteria;p__Proteobacteria;c__Alphaproteobacteria;o__Sphingomonadales;f__Sphingomonadaceae;g__Sphingomonas	0.109315	0.302223	0.285855		0.00660454	0.00318362	0.0217218	0.0165931	6.84838e-05	1	0.00684838	6.84002e-05	1	0.00684002	0.000103899	1	0.0103899	7.70018e-05	1	0.00770018	0	1	0	7.84875e-05	1	0.00784875	0.000202903	1	0.0202903	7.78141e-05	1	0.00778141	9.45458e-05	1	0.00945458	5.04948e-05	1	0.00504948	0.000486424	1	0.0486424	0.000391124	1	0.0391124
k__Bacteria;p__Firmicutes;c__Clostridia;o__Clostridiales;f__Veillonellaceae;g__	0.109315	0.311381	0.0995047		0.409351	0.464284	0.725918	0.487752	0.000913117	1	0.0913117	0.0011514	1	0.11514	0.00120226	1	0.120226	0.00122103	1	0.122103	0.00662243	1	0.662243	0.0134508	1	1.34508	0.0030251	1	0.30251	0.00949332	1	0.949332	0.0152954	1	1.52954	0.00341345	1	0.341345	0.00180198	1	0.180198	0.0105258	1	1.05258
k__Bacteria;p__Proteobacteria;c__Alphaproteobacteria;o__;f__;g__	0.108043	0.317378	0.192772		0.0146082	0.0164217	0.00257952	0.00576799	0.000456558	1	0.0456558	0.000262201	1	0.0262201	8.90564e-05	1	0.00890564	0	1	0	0	1	0	6.86766e-05	1	0.00686766	0	1	0	0	1	0	0	1	0	0	1	0	0.000154771	1	0.0154771	0	1	0
k__Bacteria;p__Actinobacteria;c__Actinobacteria;o__Actinomycetales;f__Microbacteriaceae;g__Curtobacterium	0.127538	0.333015	0.252457		0.00403238	0.00307874	0.0139624	0.0116838	3.42419e-05	1	0.00342419	6.84002e-05	1	0.00684002	8.90564e-05	1	0.00890564	1.10003e-05	1	0.00110003	0	1	0	3.92438e-05	1	0.00392438	0	1	0	5.55815e-05	1	0.00555815	8.40407e-05	1	0.00840407	0.00010099	1	0.010099	0.000309543	1	0.0309543	0.000287591	1	0.0287591
k__Bacteria;p__Firmicutes;c__Clostridia;o__Clostridiales;f__Lachnospiraceae;g__Coprococcus	0.149541	0.351422	0.21428		1.16975	0.844241	2.53558	1.64542	0.00144957	1	0.144957	0.00536942	1	0.536942	0.0163715	1	1.63715	0.0218905	1	2.18905	0.0213662	1	2.13662	0.00373797	1	0.373797	0.0469076	1	4.69076	0.0307588	1	3.07588	0.00768972	1	0.768972	0.045203	1	4.5203	0.0111878	1	1.11878	0.0103878	1	1.03878
k__Bacteria;p__Cyanobacteria;c__4C0d-2;o__YS2;f__;g__	0.149541	0.360433	0.273434		0.499628	0.353313	0.165587	0.153031	0.00810391	1	0.810391	0.00908583	1	0.908583	0.00721357	1	0.721357	1.10003e-05	1	0.00110003	0.000667693	1	0.0667693	0.00489566	1	0.489566	0.00289598	1	0.289598	6.66978e-05	1	0.00666978	0.00429658	1	0.429658	0	1	0	0.0015256	1	0.15256	0.00115036	1	0.115036
k__Bacteria;p__Proteobacteria;c__Betaproteobacteria;o__Burkholderiales;f__Comamonadaceae;Other	0.149541	0.369918	0.221801		0.00887423	0.00826043	0.0198104	0.0118985	0	1	0	2.28001e-05	1	0.00228001	1.48427e-05	1	0.00148427	0.000110003	1	0.0110003	0.000218022	1	0.0218022	0.000166786	1	0.0166786	0.000405807	1	0.0405807	0.000100047	1	0.0100047	7.35356e-05	1	0.00735356	0.00010099	1	0.010099	0.000232157	1	0.0232157	0.000276087	1	0.0276087
k__Bacteria;p__Firmicutes;c__Erysipelotrichi;o__Erysipelotrichales;f__Erysipelotrichaceae;g__Sharpea	0.146686	0.372661	0.288331		1.93059	1.81373	0.279573	0.2728	0	1	0	2.28001e-05	1	0.00228001	0.0273403	1	2.73403	0.0122323	1	1.22323	0.0523798	1	5.23798	0.0238602	1	2.38602	0.00654824	1	0.654824	0.00642522	1	0.642522	0.00218506	1	0.218506	0.00161584	1	0.161584	0	1	0	0	1	0
k__Bacteria;p__Planctomycetes;c__Planctomycetia;o__Pirellulales;f__Pirellulaceae;g__	0.165891	0.380336	0.213068		0.00420259	0.00462047	0.0372396	0.0446563	4.56558e-05	1	0.00456558	0.0001026	1	0.01026	0.000103899	1	0.0103899	0	1	0	0	1	0	0	1	0	0.000442698	1	0.0442698	0.000100047	1	0.0100047	4.20203e-05	1	0.00420203	0	1	0	0.0013045	1	0.13045	0.000345109	1	0.0345109
k__Bacteria;p__Actinobacteria;c__Coriobacteriia;o__Coriobacteriales;f__Coriobacteriaceae;g__Adlercreutzia	0.200185	0.384028	0.0954692		0.0500843	0.0644513	0.0836041	0.0341869	0.000285349	1	0.0285349	0.00175561	1	0.175561	2.96855e-05	1	0.00296855	2.20005e-05	1	0.00220005	0	1	0	0.000912418	1	0.0912418	0.000700939	1	0.0700939	0.000678094	1	0.0678094	0.000504244	1	0.0504244	0.000555443	1	0.0555443	0.00111656	1	0.111656	0.00146096	1	0.146096
k__Bacteria;p__Chloroflexi;c__Anaerolineae;o__Anaerolineales;f__Anaerolinaceae;g__SHD-231	0.172733	0.386593	0.134781		0.0302165	0.0425923	0.196154	0.294221	0.000525042	1	0.0525042	0.0011628	1	0.11628	1.48427e-05	1	0.00148427	2.20005e-05	1	0.00220005	0	1	0	8.82985e-05	1	0.00882985	0.000590264	1	0.0590264	0	1	0	0.0006198	1	0.06198	0.000131287	1	0.0131287	0.00836871	1	0.836871	0.00205915	1	0.205915
k__Bacteria;p__Firmicutes;c__Clostridia;o__Clostridiales;f__Lachnospiraceae;g__Blautia	0.200185	0.392029	0.223017		0.0356732	0.060361	0.117328	0.0892821	0.000216865	1	0.0216865	0.00169861	1	0.169861	8.90564e-05	1	0.00890564	7.70018e-05	1	0.00770018	0	1	0	5.88657e-05	1	0.00588657	0.00119897	1	0.119897	5.55815e-05	1	0.00555815	0.000210102	1	0.0210102	0.00122198	1	0.122198	0.00271955	1	0.271955	0.00163352	1	0.163352
k__Bacteria;p__Bacteroidetes;c__Bacteroidia;o__Bacteroidales;f__;g__	0.200185	0.40037	0.144666		1.27873	0.762911	3.01714	2.88997	0.0261836	1	2.61836	0.0145236	1	1.45236	0.0117555	1	1.17555	0.00334408	1	0.334408	0.0161882	1	1.61882	0.00472887	1	0.472887	0.0223009	1	2.23009	0.00692545	1	0.692545	0.0301916	1	3.01916	0.004898	1	0.4898	0.0913814	1	9.13814	0.025331	1	2.5331
k__Bacteria;p__Tenericutes;c__Mollicutes;o__RF39;f__;g__	0.200185	0.409073	0.121915		0.957363	0.526072	1.41163	0.682925	0.0109916	1	1.09916	0.00290701	1	0.290701	0.0112656	1	1.12656	0.00398209	1	0.398209	0.018818	1	1.8818	0.00947737	1	0.947737	0.0231125	1	2.31125	0.022466	1	2.2466	0.00615598	1	0.615598	0.00615027	1	0.615027	0.0142279	1	1.42279	0.012585	1	1.2585
k__Bacteria;p__Bacteroidetes;c__Bacteroidia;o__Bacteroidales;f__Bacteroidaceae;g__BF311	0.221509	0.416438	0.104662		0.0047913	0.0074499	0.01789	0.0260458	0.000205451	1	0.0205451	6.84002e-05	1	0.00684002	0	1	0	0	1	0	1.36264e-05	1	0.00136264	0	1	0	1.84458e-05	1	0.00184458	2.22326e-05	1	0.00222326	2.10102e-05	1	0.00210102	0	1	0	0.000298488	1	0.0298488	0.000713226	1	0.0713226
k__Bacteria;p__Firmicutes;c__Clostridia;o__Clostridiales;f__Lachnospiraceae;g__Roseburia	0.200185	0.418164	0.189656		0.0918601	0.071243	0.038949	0.0300891	0.000182623	1	0.0182623	0.00161881	1	0.161881	0.00207798	1	0.207798	0.000759017	1	0.0759017	0.000735825	1	0.0735825	0.000137353	1	0.0137353	0.000922288	1	0.0922288	0.000122279	1	0.0122279	1.05051e-05	1	0.00105051	0.00029287	1	0.029287	0.000574865	1	0.0574865	0.000414131	1	0.0414131
k__Bacteria;p__Firmicutes;c__Clostridia;o__Clostridiales;f__Lachnospiraceae;g__Pseudobutyrivibrio	0.200185	0.427668	0.0751344		0.461754	0.388803	0.701836	0.451207	0.00159795	1	0.159795	0.0012882	1	0.12882	0.00377006	1	0.377006	0.00110003	1	0.110003	0.00989276	1	0.989276	0.0100562	1	1.00562	0.00332024	1	0.332024	0.010994	1	1.0994	0.00666022	1	0.666022	0.00162593	1	0.162593	0.00483108	1	0.483108	0.0146786	1	1.46786
k__Bacteria;p__Proteobacteria;c__Alphaproteobacteria;o__RF32;f__;g__	0.197023	0.430702	0.187022		0.315387	0.335114	0.0780708	0.100532	0.00404054	1	0.404054	0.00432061	1	0.432061	0.00954388	1	0.954388	0	1	0	2.72528e-05	1	0.00272528	0.000990905	1	0.0990905	0.00293288	1	0.293288	0	1	0	0.00059879	1	0.059879	0	1	0	0.000795967	1	0.0795967	0.000356613	1	0.0356613
k__Bacteria;p__Firmicutes;c__Bacilli;o__Lactobacillales;f__Streptococcaceae;g__Streptococcus	0.262332	0.448349	0.0809984		0.0425681	0.0457319	0.0843171	0.0882976	0.000935945	1	0.0935945	0.0011856	1	0.11856	5.9371e-05	1	0.0059371	9.90023e-05	1	0.00990023	6.8132e-05	1	0.0068132	0.00020603	1	0.020603	0.00047959	1	0.047959	0.000144512	1	0.0144512	0.000126061	1	0.0126061	0.000151485	1	0.0151485	0.00215574	1	0.215574	0.00200163	1	0.200163
k__Bacteria;p__Fibrobacteres;c__Fibrobacteria;o__Fibrobacterales;f__Fibrobacteraceae;g__Fibrobacter	0.262332	0.456651	0.0904717		1.35939	1.19087	2.21022	1.49018	0.0200543	1	2.00543	0.0169747	1	1.69747	0.00921734	1	0.921734	0.0344088	1	3.44088	0.000545056	1	0.0545056	0.000363005	1	0.0363005	0.0291812	1	2.91812	0.00317926	1	0.317926	0.00313052	1	0.313052	0.0450111	1	4.50111	0.02808	1	2.808	0.0240311	1	2.40311
k__Bacteria;p__Proteobacteria;c__Deltaproteobacteria;o__GMD14H09;f__;g__	0.284005	0.460283	0.212309		0.000380233	0.000537731	0.0207575	0.0277486	1.1414e-05	1	0.0011414	1.14e-05	1	0.00114	0	1	0	0	1	0	0	1	0	0	1	0	0	1	0	0	1	0	5.25254e-05	1	0.00525254	0	1	0	0.000652251	1	0.0652251	0.000540671	1	0.0540671
k__Bacteria;p__Proteobacteria;c__Alphaproteobacteria;o__Rhizobiales;f__Methylobacteriaceae;g__Methylobacterium	0.262332	0.465267	0.0376432		0.0307634	0.0305216	0.0423838	0.0281873	5.70698e-05	1	0.00570698	0.000604202	1	0.0604202	4.45282e-05	1	0.00445282	0.000275006	1	0.0275006	4.08792e-05	1	0.00408792	0.000824119	1	0.0824119	0.00012912	1	0.012912	0.000133396	1	0.0133396	0.000630305	1	0.0630305	0.000353464	1	0.0353464	0.000928628	1	0.0928628	0.000368117	1	0.0368117
k__Bacteria;p__Spirochaetes;c__Spirochaetes;o__Spirochaetales;f__Spirochaetaceae;g__	0.284005	0.468359	0.156294		0.00133047	0.00212448	0.0140133	0.0207279	2.28279e-05	1	0.00228279	5.70002e-05	1	0.00570002	0	1	0	0	1	0	0	1	0	0	1	0	0.000202903	1	0.0202903	0	1	0	6.30305e-05	1	0.00630305	0	1	0	0.000574865	1	0.0574865	0	1	0
k__Bacteria;p__Verrucomicrobia;c__Verruco-5;o__WCHB1-41;f__;g__	0.294665	0.469466	0.0720376		0.00190001	0.00424854	0.012334	0.0261372	0	1	0	0.000114	1	0.0114	0	1	0	0	1	0	0	1	0	0	1	0	0	1	0	0	1	0	2.10102e-05	1	0.00210102	0	1	0	0.000707526	1	0.0707526	1.15036e-05	1	0.00115036
k__Bacteria;p__Tenericutes;c__Mollicutes;o__;f__;g__	0.305095	0.470146	0.0900478		0.00331066	0.00481439	0.00947841	0.0130011	7.98977e-05	1	0.00798977	0	1	0	0.000118742	1	0.0118742	0	1	0	0	1	0	0	1	0	5.53373e-05	1	0.00553373	0	1	0	1.05051e-05	1	0.00105051	0	1	0	0.000364818	1	0.0364818	0.000138044	1	0.0138044
k__Bacteria;p__Proteobacteria;c__Alphaproteobacteria;o__Rhizobiales;f__Rhizobiaceae;g__Agrobacterium	0.261496	0.472705	0.218499		0.00618636	0.00625895	0.0263231	0.0261912	1.1414e-05	1	0.0011414	0.000148201	1	0.0148201	7.42137e-05	1	0.00742137	0	1	0	0	1	0	0.000137353	1	0.0137353	7.3783e-05	1	0.0073783	6.66978e-05	1	0.00666978	0.000136566	1	0.0136566	4.03959e-05	1	0.00403959	0.000652251	1	0.0652251	0.000609693	1	0.0609693
k__Bacteria;p__Firmicutes;c__Clostridia;o__Clostridiales;f__Ruminococcaceae;Other	0.284005	0.476722	0.21567		0.000760467	0.00107546	0.029212	0.0383509	2.28279e-05	1	0.00228279	2.28001e-05	1	0.00228001	0	1	0	0	1	0	0	1	0	0	1	0	0	1	0	0	1	0	0.000136566	1	0.0136566	0	1	0	0.000994959	1	0.0994959	0.000621197	1	0.0621197
k__Bacteria;p__Firmicutes;c__Clostridia;o__Clostridiales;f__Veillonellaceae;g__Mitsuokella	0.258974	0.477325	0.214744		0.172838	0.210298	0.0165453	0.020896	0	1	0	2.28001e-05	1	0.00228001	5.9371e-05	1	0.0059371	0.000990023	1	0.0990023	0.00500089	1	0.500089	0.00429719	1	0.429719	0	1	0	0.000478001	1	0.0478001	0.000441214	1	0.0441214	5.04948e-05	1	0.00504948	0	1	0	2.30073e-05	1	0.00230073
k__Bacteria;p__Elusimicrobia;c__Elusimicrobia;o__Elusimicrobiales;f__Elusimicrobiaceae;g__	0.305095	0.477981	0.0122443		0.0083231	0.00945103	0.0130893	0.0287573	0.000148382	1	0.0148382	0.000262201	1	0.0262201	5.9371e-05	1	0.0059371	0	1	0	0	1	0	2.94328e-05	1	0.00294328	0	1	0	0	1	0	0	1	0	0	1	0	0.000773857	1	0.0773857	1.15036e-05	1	0.00115036
k__Bacteria;p__Bacteroidetes;c__Bacteroidia;o__Bacteroidales;f__[Paraprevotellaceae];g__YRC22	0.336668	0.486874	0.0654868		0.284269	0.128024	0.384025	0.233694	0.00463407	1	0.463407	0.00342001	1	0.342001	0.00178113	1	0.178113	0.00381709	1	0.381709	0.000803957	1	0.0803957	0.0025999	1	0.25999	0.00468522	1	0.468522	0.00184531	1	0.184531	0.00397092	1	0.397092	0.000555443	1	0.0555443	0.00799284	1	0.799284	0.00399176	1	0.399176
k__Bacteria;p__Bacteroidetes;c__Bacteroidia;o__Bacteroidales;f__[Paraprevotellaceae];g__	0.336668	0.494482	0.138966		2.96404	3.45446	0.967959	0.640439	0.0976921	1	9.76921	0.000592802	1	0.0592802	0.0503763	1	5.03763	0.0160934	1	1.60934	0.00809408	1	0.809408	0.00499377	1	0.499377	0.0209728	1	2.09728	0.015674	1	1.5674	0.00482183	1	0.482183	0.00444355	1	0.444355	0.00438887	1	0.438887	0.00777646	1	0.777646
k__Bacteria;p__Actinobacteria;c__Coriobacteriia;o__Coriobacteriales;f__Coriobacteriaceae;g__	0.336668	0.502331	0.000837226		2.84083	2.80708	2.96446	1.11396	0.0335913	1	3.35913	0.0871533	1	8.71533	0.00589257	1	0.589257	0.0045651	1	0.45651	0.0164471	1	1.64471	0.0228006	1	2.28006	0.0208437	1	2.08437	0.0179306	1	1.79306	0.0353811	1	3.53811	0.0261361	1	2.61361	0.0261895	1	2.61895	0.0513868	1	5.13868
k__Bacteria;p__Firmicutes;c__Clostridia;o__Clostridiales;f__Veillonellaceae;g__Anaerovibrio	0.336668	0.510433	0.123387		0.0330812	0.0249995	0.0597141	0.0435282	0.000136968	1	0.0136968	0.000319201	1	0.0319201	0.000311698	1	0.0311698	0.000231005	1	0.0231005	0.000122638	1	0.0122638	0.000863363	1	0.0863363	0.000719385	1	0.0719385	0.000111163	1	0.0111163	0.000556769	1	0.0556769	0.000302969	1	0.0302969	0.000420094	1	0.0420094	0.00147247	1	0.147247
k__Bacteria;p__Proteobacteria;c__Gammaproteobacteria;o__Xanthomonadales;f__Xanthomonadaceae;g__	0.42334	0.585205	0.133889		0.0105923	0.0069269	0.0212139	0.0178022	6.84838e-05	1	0.00684838	7.98003e-05	1	0.00798003	1.48427e-05	1	0.00148427	0.000165004	1	0.0165004	8.17583e-05	1	0.00817583	0.000225652	1	0.0225652	0	1	0	4.44652e-05	1	0.00444652	0.000168081	1	0.0168081	0.000171682	1	0.0171682	0.000497479	1	0.0497479	0.000391124	1	0.0391124
k__Bacteria;p__Firmicutes;c__Clostridia;o__Clostridiales;f__Ruminococcaceae;g__Oscillospira	0.42334	0.593939	0.138883		0.205579	0.24951	0.0609387	0.0510171	0.00738483	1	0.738483	0.0010488	1	0.10488	0.00238968	1	0.238968	0	1	0	0.000422418	1	0.0422418	0.00108901	1	0.108901	0.00114364	1	0.114364	0.000111163	1	0.0111163	0.000189092	1	0.0189092	2.01979e-05	1	0.00201979	0.000972849	1	0.0972849	0.00121939	1	0.121939
k__Bacteria;p__Bacteroidetes;c__Bacteroidia;o__Bacteroidales;f__RF16;g__	0.42007	0.598282	0.150207		0.246837	0.243432	0.0939369	0.0829016	0.00564991	1	0.564991	0.000399001	1	0.0399001	0.00322087	1	0.322087	0	1	0	9.53847e-05	1	0.00953847	0.00544507	1	0.544507	0.00142032	1	0.142032	0	1	0	0.00237415	1	0.237415	0	1	0	0.00110551	1	0.110551	0.000736233	1	0.0736233
k__Bacteria;p__Proteobacteria;c__Gammaproteobacteria;o__Aeromonadales;f__Succinivibrionaceae;g__Succinivibrio	0.521839	0.700756	0.0016515		0.0588216	0.0698962	0.0544478	0.0299432	0.000159795	1	0.0159795	0.000421801	1	0.0421801	0.000460125	1	0.0460125	5.50013e-05	1	0.00550013	0.000313407	1	0.0313407	0.00211916	1	0.211916	0.000313578	1	0.0313578	0.000589164	1	0.0589164	0.000766871	1	0.0766871	0.000141386	1	0.0141386	0.000409039	1	0.0409039	0.00104683	1	0.104683
k__Bacteria;p__SR1;c__;o__;f__;g__	0.518902	0.70691	0.135412		0.141879	0.185724	0.0341242	0.0507353	0.00407478	1	0.407478	0.000319201	1	0.0319201	0.00400754	1	0.400754	0	1	0	8.17583e-05	1	0.00817583	2.94328e-05	1	0.00294328	0.00143877	1	0.143877	0	1	0	4.20203e-05	1	0.00420203	0	1	0	0.000210047	1	0.0210047	0.000356613	1	0.0356613
k__Bacteria;p__Proteobacteria;c__Deltaproteobacteria;o__Desulfovibrionales;f__Desulfovibrionaceae;g__	0.549674	0.727737	0.178716		0.00138761	0.00201838	0.0137998	0.0187062	1.1414e-05	1	0.0011414	5.70002e-05	1	0.00570002	1.48427e-05	1	0.00148427	0	1	0	0	1	0	0	1	0	0	1	0	0	1	0	4.20203e-05	1	0.00420203	0	1	0	0.000475369	1	0.0475369	0.000310598	1	0.0310598
k__Bacteria;p__Proteobacteria;c__Gammaproteobacteria;o__Aeromonadales;f__Succinivibrionaceae;g__	0.630954	0.770256	0.00857919		0.471215	0.483338	0.398875	0.262209	0.000399489	1	0.0399489	0.0011514	1	0.11514	0.0140858	1	1.40858	0.00468611	1	0.468611	0.000817583	1	0.0817583	0.00713256	1	0.713256	0.00831904	1	0.831904	0.00235666	1	0.235666	0.00506345	1	0.506345	0.00575641	1	0.575641	0.000895463	1	0.0895463	0.00154149	1	0.154149
k__Bacteria;p__Firmicutes;c__Clostridia;o__Clostridiales;f__Eubacteriaceae;g__Pseudoramibacter_Eubacterium	0.630954	0.780391	0.0142027		0.0402128	0.0493989	0.0311027	0.0209764	0.000308177	1	0.0308177	7.98003e-05	1	0.00798003	5.9371e-05	1	0.0059371	0.000176004	1	0.0176004	0.00148528	1	0.148528	0.000304139	1	0.0304139	0.000387361	1	0.0387361	0.00038907	1	0.038907	8.40407e-05	1	0.00840407	0.00068673	1	0.068673	7.73857e-05	1	0.00773857	0.000241576	1	0.0241576
k__Bacteria;p__Tenericutes;c__Mollicutes;o__Anaeroplasmatales;f__Anaeroplasmataceae;g__Anaeroplasma	0.630954	0.790796	0.143841		0.41396	0.517554	0.109652	0.0879363	0.0086632	1	0.86632	0.000832203	1	0.0832203	0.0136553	1	1.36553	0.00102302	1	0.102302	0.000163517	1	0.0163517	0.000500358	1	0.0500358	0.00300666	1	0.300666	0.000678094	1	0.0678094	0.000441214	1	0.0441214	0.000818017	1	0.0818017	0.00109445	1	0.109445	0.000540671	1	0.0540671
k__Bacteria;p__Bacteroidetes;c__Bacteroidia;o__Bacteroidales;f__[Paraprevotellaceae];g__CF231	0.630954	0.801482	0.00740613		0.168745	0.192712	0.197718	0.138253	0.00578688	1	0.578688	0.000843603	1	0.0843603	0.00203346	1	0.203346	0.000847019	1	0.0847019	5.45056e-05	1	0.00545056	0.000559224	1	0.0559224	0.00420563	1	0.420563	0.00030014	1	0.030014	0.00126061	1	0.126061	0.000777621	1	0.0777621	0.00329442	1	0.329442	0.00202464	1	0.202464
k__Bacteria;p__Verrucomicrobia;c__Verruco-5;o__WCHB1-41;f__RFP12;g__	0.630954	0.812461	0.0198291		0.319261	0.389199	0.231697	0.195004	0.0110487	1	1.10487	0.00490202	1	0.490202	0.00237484	1	0.237484	0.000176004	1	0.0176004	0.000163517	1	0.0163517	0.000490547	1	0.0490547	0.00293288	1	0.293288	0.000111163	1	0.0111163	0.00133415	1	0.133415	8.07918e-05	1	0.00807918	0.00457681	1	0.457681	0.00486604	1	0.486604
k__Bacteria;p__Firmicutes;c__Clostridia;o__Clostridiales;f__Veillonellaceae;g__Megasphaera	0.674219	0.81252	0.0855945		0.015861	0.0354663	0.000511717	0.000775888	0	1	0	0	1	0	0	1	0	0	1	0	0	1	0	0.000951661	1	0.0951661	0	1	0	0	1	0	1.05051e-05	1	0.00105051	2.01979e-05	1	0.00201979	0	1	0	0	1	0
k__Bacteria;p__Bacteroidetes;c__Bacteroidia;o__Bacteroidales;f__BS11;g__	0.688404	0.819113	0.0744997		0.0559796	0.0582709	0.213255	0.387619	0.000947359	1	0.0947359	0.00158461	1	0.158461	5.9371e-05	1	0.0059371	0	1	0	0.000708572	1	0.0708572	5.88657e-05	1	0.00588657	0.000295132	1	0.0295132	0.00133396	1	0.133396	0.000294142	1	0.0294142	0	1	0	0.0107456	1	1.07456	0.00012654	1	0.012654
k__Bacteria;p__Firmicutes;c__Clostridia;o__Clostridiales;Other;Other	0.628542	0.820597	0.000671073		0.0135837	0.0250934	0.0146936	0.0169607	4.56558e-05	1	0.00456558	0.000695402	1	0.0695402	4.45282e-05	1	0.00445282	0	1	0	0	1	0	2.94328e-05	1	0.00294328	7.3783e-05	1	0.0073783	1.11163e-05	1	0.00111163	3.15153e-05	1	0.00315153	0	1	0	0.000420094	1	0.0420094	0.000345109	1	0.0345109
k__Bacteria;p__Firmicutes;c__Clostridia;o__Clostridiales;f__Lachnospiraceae;g__Lachnospira	0.748774	0.828056	0.0885205		0.889185	1.02101	0.40861	0.38285	3.42419e-05	1	0.00342419	2.28001e-05	1	0.00228001	0.00139522	1	0.139522	0.0195695	1	1.95695	0.0259719	1	2.59719	0.00635749	1	0.635749	0.00164167	1	0.164167	0.0079815	1	0.79815	0.00487436	1	0.487436	0.00989699	1	0.989699	0.000110551	1	0.0110551	1.15036e-05	1	0.00115036
k__Bacteria;p__Firmicutes;c__Clostridia;o__Clostridiales;f__Lachnospiraceae;g__Shuttleworthia	0.748774	0.837914	0.00518975		1.86641	1.45178	2.08269	1.5413	0.000901703	1	0.0901703	0.000672602	1	0.0672602	0.0255889	1	2.55889	0.0407669	1	4.07669	0.0162699	1	1.62699	0.0277846	1	2.77846	0.0117131	1	1.17131	0.0319482	1	3.19482	0.0230166	1	2.30166	0.0475863	1	4.75863	0.00229946	1	0.229946	0.00839766	1	0.839766
k__Bacteria;p__Firmicutes;c__Clostridia;o__Clostridiales;f__Lachnospiraceae;g__	0.748774	0.848009	0.00344355		9.68557	7.65682	10.3772	3.25574	0.0136054	1	1.36054	0.0164845	1	1.64845	0.0410996	1	4.10996	0.128516	1	12.8516	0.196002	1	19.6002	0.185427	1	18.5427	0.0818807	1	8.18807	0.14798	1	14.798	0.131282	1	13.1282	0.125621	1	12.5621	0.0600734	1	6.00734	0.0757975	1	7.57975
k__Bacteria;p__Tenericutes;c__RF3;o__ML615J-28;f__;g__	0.748774	0.858351	0.107843		0.0675931	0.0896382	0.0227589	0.0167172	0.00256814	1	0.256814	9.12003e-05	1	0.00912003	0.000816351	1	0.0816351	0.000539012	1	0.0539012	4.08792e-05	1	0.00408792	0	1	0	0.000202903	1	0.0202903	4.44652e-05	1	0.00444652	7.35356e-05	1	0.00735356	0.000141386	1	0.0141386	0.000420094	1	0.0420094	0.000483153	1	0.0483153
k__Bacteria;p__Lentisphaerae;c__[Lentisphaeria];o__Z20;f__R4-45B;g__	0.73983	0.858569	0.0449476		0.0059232	0.00713277	0.0114461	0.0165282	0.000102726	1	0.0102726	0.000193801	1	0.0193801	0	1	0	0	1	0	0	1	0	5.88657e-05	1	0.00588657	5.53373e-05	1	0.00553373	0	1	0	5.25254e-05	1	0.00525254	0	1	0	0.000475369	1	0.0475369	0.000103533	1	0.0103533
k__Bacteria;p__Verrucomicrobia;c__Verruco-5;o__WCHB1-41;f__WCHB1-25;g__	0.73983	0.869301	0.0442543		0.0679248	0.0922535	0.136532	0.205708	0.00164361	1	0.164361	0.00226861	1	0.226861	0.00016327	1	0.016327	0	1	0	0	1	0	0	1	0	0.00121742	1	0.121742	0	1	0	0.000136566	1	0.0136566	0	1	0	0.00583709	1	0.583709	0.00100082	1	0.100082
k__Bacteria;p__Firmicutes;c__Clostridia;o__Clostridiales;f__Veillonellaceae;g__Acidaminococcus	0.797648	0.871848	0.0563615		0.306329	0.570697	0.0980032	0.193949	2.28279e-05	1	0.00228279	0	1	0	0	1	0	0	1	0	0.0156295	1	1.56295	0.00272744	1	0.272744	0	1	0	0.00529136	1	0.529136	0.00057778	1	0.057778	0	1	0	1.10551e-05	1	0.00110551	0	1	0
k__Bacteria;p__Tenericutes;c__Mollicutes;o__Acholeplasmatales;f__;g__	0.84889	0.917191	0.0787827		0.00361094	0.00625864	0.0209027	0.0413398	4.56558e-05	1	0.00456558	0.000171001	1	0.0171001	0	1	0	0	1	0	0	1	0	0	1	0	0	1	0	0	1	0	0	1	0	0	1	0	0.00112762	1	0.112762	0.00012654	1	0.012654
k__Bacteria;p__Firmicutes;c__Erysipelotrichi;o__Erysipelotrichales;f__Erysipelotrichaceae;g__Catenibacterium	0.87278	0.921813	0.0470883		2.10498	3.02318	1.12155	0.803867	0.000433731	1	0.0433731	0.000627002	1	0.0627002	0.00353257	1	0.353257	0.0315487	1	3.15487	0.00590023	1	0.590023	0.0842564	1	8.42564	0.0135945	1	1.35945	0.00350163	1	0.350163	0.0204219	1	2.04219	0.0223793	1	2.23793	0.00343814	1	0.343814	0.00395725	1	0.395725
k__Bacteria;p__Firmicutes;c__Erysipelotrichi;o__Erysipelotrichales;f__Erysipelotrichaceae;g__RFN20	0.87278	0.932288	0.0287227		0.169262	0.143029	0.127528	0.0948256	0.00429165	1	0.429165	0.000467402	1	0.0467402	0.00284981	1	0.284981	0.00143003	1	0.143003	0.000694946	1	0.0694946	0.000421871	1	0.0421871	0.00330179	1	0.330179	0.00123391	1	0.123391	0.000388688	1	0.0388688	0.000747324	1	0.0747324	0.000818077	1	0.0818077	0.00116187	1	0.116187
k__Bacteria;p__Firmicutes;c__Clostridia;o__Clostridiales;f__Veillonellaceae;g__Selenomonas	1	1	0.0232136		1.73008	1.36154	1.37583	0.886769	0.00241976	1	0.241976	0.0144666	1	1.44666	0.0137889	1	1.37889	0.0144433	1	1.44433	0.0124273	1	1.24273	0.0462586	1	4.62586	0.00383672	1	0.383672	0.0102159	1	1.02159	0.0299605	1	2.99605	0.0168653	1	1.68653	0.00485319	1	0.485319	0.0168183	1	1.68183
k__Bacteria;p__Proteobacteria;c__Betaproteobacteria;o__Burkholderiales;f__Alcaligenaceae;g__Sutterella	1	1.01075	0.0977235		0.198378	0.253499	0.0755453	0.0734225	0.0058896	1	0.58896	0.00522122	1	0.522122	0.000311698	1	0.0311698	0.000176004	1	0.0176004	0	1	0	0.000304139	1	0.0304139	0.00060871	1	0.060871	4.44652e-05	1	0.00444652	0.000378183	1	0.0378183	3.02969e-05	1	0.00302969	0.00149244	1	0.149244	0.00197863	1	0.197863
k__Bacteria;p__Firmicutes;c__Clostridia;o__Clostridiales;f__Veillonellaceae;g__Dialister	1	1.02174	0.000434877		0.158484	0.277084	0.169288	0.23953	0	1	0	0	1	0	0	1	0	0	1	0	0.00757627	1	0.757627	0.00193276	1	0.193276	0	1	0	0.00494675	1	0.494675	0.00521052	1	0.521052	0	1	0	0	1	0	0	1	0
k__Bacteria;p__Lentisphaerae;c__[Lentisphaeria];o__Victivallales;f__Victivallaceae;g__	1	1.03297	-1	Invalid input data for Kruskal-Wallis H-test.	0	0	0	0	0	1	0	0	1	0	0	1	0	0	1	0	0	1	0	0	1	0	0	1	0	0	1	0	0	1	0	0	1	0	0	1	0	0	1	0
k__Bacteria;p__Proteobacteria;c__Gammaproteobacteria;o__Aeromonadales;f__Succinivibrionaceae;g__Ruminobacter	1	1.04444	0.000139185		0.00684049	0.0142992	0.00719329	0.0155759	2.28279e-05	1	0.00228279	0.000387601	1	0.0387601	0	1	0	0	1	0	0	1	0	0	1	0	0	1	0	0	1	0	0	1	0	0	1	0	0.000420094	1	0.0420094	1.15036e-05	1	0.00115036

## Sheet: LG v SG
Observation Ids	p-values	p-values (corrected)	Effect size	Note	l_g: mean rel. freq. (%)	l_g: std. dev. (%)	s_g: mean rel. freq. (%)	s_g: std. dev. (%)	13	13: parent seq. count	13: rel. freq. (%)	14	14: parent seq. count	14: rel. freq. (%)	16	16: parent seq. count	16: rel. freq. (%)	18	18: parent seq. count	18: rel. freq. (%)	22	22: parent seq. count	22: rel. freq. (%)	5	5: parent seq. count	5: rel. freq. (%)	1	1: parent seq. count	1: rel. freq. (%)	11	11: parent seq. count	11: rel. freq. (%)	19	19: parent seq. count	19: rel. freq. (%)	20	20: parent seq. count	20: rel. freq. (%)	8	8: parent seq. count	8: rel. freq. (%)	9	9: parent seq. count	9: rel. freq. (%)
k__Archaea;p__Euryarchaeota;c__Methanobacteria;o__Methanobacteriales;f__Methanobacteriaceae;g__Methanobrevibacter	0.00394775	0.0463861	0.710124		0.143543	0.0687444	1.31032	0.522619	0.00108975	1	0.108975	0.00150164	1	0.150164	0.00202122	1	0.202122	0.00074126	1	0.074126	0.00067768	1	0.067768	0.00258103	1	0.258103	0.0160154	1	1.60154	0.00590523	1	0.590523	0.0182554	1	1.82554	0.00705192	1	0.705192	0.0193686	1	1.93686	0.0120223	1	1.20223
k__Archaea;p__Euryarchaeota;c__Methanobacteria;o__Methanobacteriales;f__Methanobacteriaceae;g__Methanosphaera	0.00394775	0.0265063	0.480392		0.00385519	0.00366806	0.048973	0.0329764	4.08658e-05	1	0.00408658	0.000103561	1	0.0103561	9.71742e-06	1	0.000971742	6.6184e-05	1	0.0066184	0	1	0	1.09831e-05	1	0.00109831	0.000132107	1	0.0132107	0.000571935	1	0.0571935	0.00115374	1	0.115374	0.000433013	1	0.0433013	0.000420274	1	0.0420274	0.000227313	1	0.0227313
k__Bacteria;p__Bacteroidetes;c__Bacteroidia;o__Bacteroidales;f__BS11;g__	0.0104056	0.0407553	0.666075		0.113915	0.123658	0.480089	0.135347	0.000299683	1	0.0299683	0.00121684	1	0.121684	0.000408132	1	0.0408132	0.000873628	1	0.0873628	0.00379501	1	0.379501	0.000241628	1	0.0241628	0.00288603	1	0.288603	0.006134	1	0.6134	0.00572488	1	0.572488	0.00378577	1	0.378577	0.0064482	1	0.64482	0.00382643	1	0.382643
k__Bacteria;p__Bacteroidetes;c__Bacteroidia;o__Bacteroidales;f__S24-7;g__	0.00648531	0.0290295	0.590411		0.182446	0.119171	0.532511	0.168242	0.00170274	1	0.170274	0.00264081	1	0.264081	0.00056361	1	0.056361	0.000436814	1	0.0436814	0.00390043	1	0.390043	0.00170238	1	0.170238	0.0056298	1	0.56298	0.00400355	1	0.400355	0.00622143	1	0.622143	0.00807878	1	0.807878	0.00272578	1	0.272578	0.00529134	1	0.529134
k__Bacteria;p__Firmicutes;c__Clostridia;o__Clostridiales;f__;g__	0.00394775	0.0285453	0.9282		5.39725	1.26284	13.9145	1.10048	0.0450341	1	4.50341	0.0667323	1	6.67323	0.0511331	1	5.11331	0.0389691	1	3.89691	0.0748159	1	7.48159	0.0471504	1	4.71504	0.138133	1	13.8133	0.151534	1	15.1534	0.152995	1	15.2995	0.120217	1	12.0217	0.137045	1	13.7045	0.134948	1	13.4948
k__Bacteria;p__Firmicutes;c__Clostridia;o__Clostridiales;f__[Mogibacteriaceae];g__	0.00394775	0.0337353	0.732195		0.125101	0.0518689	0.535424	0.16763	0.000790072	1	0.0790072	0.00159225	1	0.159225	0.00138959	1	0.138959	0.000344157	1	0.0344157	0.00185233	1	0.185233	0.00153763	1	0.153763	0.00371932	1	0.371932	0.00430381	1	0.430381	0.00790092	1	0.790092	0.00582712	1	0.582712	0.00696454	1	0.696454	0.00340969	1	0.340969
k__Bacteria;p__Firmicutes;c__Clostridia;o__Clostridiales;f__[Mogibacteriaceae];g__Mogibacterium	0.00394775	0.020616	0.886296		0.170451	0.0882111	1.13168	0.226909	0.00138944	1	0.138944	0.00331396	1	0.331396	0.00114666	1	0.114666	0.000873628	1	0.0873628	0.00105417	1	0.105417	0.00244923	1	0.244923	0.0101519	1	1.01519	0.0142555	1	1.42555	0.014429	1	1.4429	0.0105408	1	1.05408	0.0103027	1	1.03027	0.00822115	1	0.822115
k__Bacteria;p__Firmicutes;c__Clostridia;o__Clostridiales;f__Christensenellaceae;g__	0.0104056	0.0425273	0.537282		0.0391598	0.0305103	0.171714	0.0814564	0.000395036	1	0.0395036	0.000258903	1	0.0258903	0.000447001	1	0.0447001	5.29472e-05	1	0.00529472	0.00100899	1	0.100899	0.000186713	1	0.0186713	0.000853615	1	0.0853615	0.00160142	1	0.160142	0.00185475	1	0.185475	0.0020166	1	0.20166	0.00320609	1	0.320609	0.000770338	1	0.0770338
k__Bacteria;p__Firmicutes;c__Clostridia;o__Clostridiales;f__Clostridiaceae;g__	0.00394775	0.0371089	0.737677		0.0119418	0.00932979	0.132527	0.0499837	0.000149841	1	0.0149841	0.000129452	1	0.0129452	1.94348e-05	1	0.00194348	3.97104e-05	1	0.00397104	0.000301191	1	0.0301191	7.68817e-05	1	0.00768817	0.00068086	1	0.068086	0.00137264	1	0.137264	0.00179633	1	0.179633	0.00165782	1	0.165782	0.00182519	1	0.182519	0.000618796	1	0.0618796
k__Bacteria;p__Firmicutes;c__Clostridia;o__Clostridiales;f__Clostridiaceae;g__Clostridium	0.00394775	0.0247392	0.866309		0.446371	0.149935	1.56891	0.273404	0.00431815	1	0.431815	0.00243369	1	0.243369	0.00648152	1	0.648152	0.00418283	1	0.418283	0.00627984	1	0.627984	0.00308625	1	0.308625	0.0139221	1	1.39221	0.0215048	1	2.15048	0.0162546	1	1.62546	0.0145863	1	1.45863	0.0142533	1	1.42533	0.0136135	1	1.36135
k__Bacteria;p__Firmicutes;c__Clostridia;o__Clostridiales;f__Lachnospiraceae;g__Butyrivibrio	0.00394775	0.023193	0.874935		0.9363	0.601901	3.788	0.467903	0.00726049	1	0.726049	0.00727518	1	0.727518	0.00697711	1	0.697711	0.00439462	1	0.439462	0.0226044	1	2.26044	0.0076662	1	0.76662	0.0376099	1	3.76099	0.0311133	1	3.11133	0.0444409	1	4.44409	0.0331688	1	3.31688	0.0386292	1	3.86292	0.0423181	1	4.23181
k__Bacteria;p__Firmicutes;c__Clostridia;o__Clostridiales;f__Lachnospiraceae;g__Moryella	0.00394775	0.0309241	0.708757		0.100913	0.0434534	0.456601	0.155259	0.00117149	1	0.117149	0.000957941	1	0.0957941	0.00160337	1	0.160337	0.000158842	1	0.0158842	0.00117465	1	0.117465	0.000988479	1	0.0988479	0.00472537	1	0.472537	0.00361749	1	0.361749	0.00665956	1	0.665956	0.00202897	1	0.202897	0.00617202	1	0.617202	0.00419266	1	0.419266
k__Bacteria;p__Firmicutes;c__Clostridia;o__Clostridiales;f__Lachnospiraceae;g__Pseudobutyrivibrio	0.0104056	0.0444604	0.616685		0.29402	0.150908	0.722711	0.185316	0.00151203	1	0.151203	0.0022654	1	0.22654	0.00288607	1	0.288607	0.00172078	1	0.172078	0.00603888	1	0.603888	0.00321805	1	0.321805	0.00530461	1	0.530461	0.00840745	1	0.840745	0.00639668	1	0.639668	0.0103305	1	1.03305	0.00504329	1	0.504329	0.00788018	1	0.788018
k__Bacteria;p__Firmicutes;c__Clostridia;o__Clostridiales;f__Ruminococcaceae;Other	0.0055875	0.0262613	0.421008		0.00199614	0.00333426	0.0202251	0.0147437	0	1	0	9.06161e-05	1	0.00906161	2.91523e-05	1	0.00291523	0	1	0	0	1	0	0	1	0	0.000132107	1	0.0132107	0.000157282	1	0.0157282	0.000496546	1	0.0496546	3.71154e-05	1	0.00371154	0.000264172	1	0.0264172	0.000126285	1	0.0126285
k__Bacteria;p__Proteobacteria;c__Deltaproteobacteria;o__Desulfovibrionales;f__Desulfovibrionaceae;g__	0.00394775	0.0412321	0.646718		0.00418751	0.00299061	0.0200708	0.00774355	5.44877e-05	1	0.00544877	9.06161e-05	1	0.00906161	1.94348e-05	1	0.00194348	2.64736e-05	1	0.00264736	6.02382e-05	1	0.00602382	0	1	0	0.00024389	1	0.024389	0.000142984	1	0.0142984	0.000350503	1	0.0350503	0.000148462	1	0.0148462	0.000192125	1	0.0192125	0.000126285	1	0.0126285
k__Bacteria;p__Spirochaetes;c__Spirochaetes;o__Spirochaetales;f__Spirochaetaceae;g__Treponema	0.00394775	0.019531	0.822529		0.980055	0.429867	5.87219	1.54827	0.00754655	1	0.754655	0.0180455	1	1.80455	0.0113694	1	1.13694	0.00419606	1	0.419606	0.00781591	1	0.781591	0.00982987	1	0.982987	0.0456786	1	4.56786	0.0630273	1	6.30273	0.0707724	1	7.07724	0.0446374	1	4.46374	0.0435164	1	4.35164	0.0846993	1	8.46993
k__Bacteria;p__Synergistetes;c__Synergistia;o__Synergistales;f__Dethiosulfovibrionaceae;g__Pyramidobacter	0.00394775	0.0218287	0.341258		0.00494908	0.00283699	0.0333523	0.0277596	2.72439e-05	1	0.00272439	6.47258e-05	1	0.00647258	2.91523e-05	1	0.00291523	2.64736e-05	1	0.00264736	0.000105417	1	0.0105417	4.39324e-05	1	0.00439324	0.000111783	1	0.0111783	0.000142984	1	0.0142984	0.000934675	1	0.0934675	0.00027218	1	0.027218	0.000312204	1	0.0312204	0.000227313	1	0.0227313
k__Bacteria;p__Proteobacteria;c__Betaproteobacteria;o__Burkholderiales;f__Alcaligenaceae;g__Sutterella	0.0163092	0.0528642	0.58826		0.136548	0.0550519	0.0331399	0.0266742	0.00160739	1	0.160739	0.00151458	1	0.151458	0.000447001	1	0.0447001	0.00207818	1	0.207818	0.000843335	1	0.0843335	0.00170238	1	0.170238	0.000172755	1	0.0172755	0.000457548	1	0.0457548	0.000876258	1	0.0876258	0.000185577	1	0.0185577	0.000132086	1	0.0132086	0.00016417	1	0.016417
k__Bacteria;p__Bacteroidetes;c__Bacteroidia;o__Bacteroidales;f__;g__	0.00394775	0.0530127	0.862642		1.28247	0.305481	3.90987	0.675482	0.0167686	1	1.67686	0.0163238	1	1.63238	0.0115054	1	1.15054	0.01325	1	1.325	0.00799663	1	0.799663	0.0111039	1	1.11039	0.0451095	1	4.51095	0.037905	1	3.7905	0.0364377	1	3.64377	0.0490665	1	4.90665	0.038341	1	3.8341	0.0277322	1	2.77322
k__Bacteria;p__Firmicutes;c__Clostridia;o__Clostridiales;f__Lachnospiraceae;g__	0.0163092	0.0547522	0.493279		3.73484	2.24195	7.97714	2.05364	0.0298729	1	2.98729	0.0230942	1	2.30942	0.0208244	1	2.08244	0.0281547	1	2.81547	0.0863063	1	8.63063	0.0358378	1	3.58378	0.0521315	1	5.21315	0.0677886	1	6.77886	0.0894805	1	8.94805	0.113486	1	11.3486	0.0917398	1	9.17398	0.0640012	1	6.40012
k__Archaea;p__Euryarchaeota;c__Thermoplasmata;o__E2;f__[Methanomassiliicoccaceae];g__vadinCA11	0.0163092	0.0567801	0.432518		0.0459495	0.0269536	0.105136	0.0396431	0.000258817	1	0.0258817	0.000621367	1	0.0621367	0.000709371	1	0.0709371	0.000238262	1	0.0238262	0.000105417	1	0.0105417	0.000823732	1	0.0823732	0.000833291	1	0.0833291	0.00135835	1	0.135835	0.00105151	1	0.105151	0.000371154	1	0.0371154	0.00163306	1	0.163306	0.00106079	1	0.106079
k__Bacteria;p__Lentisphaerae;c__[Lentisphaeria];o__Z20;f__R4-45B;g__	0.0163092	0.0589639	0.284305		0.0118225	0.0159277	0.0572702	0.0484364	5.44877e-05	1	0.00544877	0.000466025	1	0.0466025	0.000116609	1	0.0116609	1.32368e-05	1	0.00132368	1.50596e-05	1	0.00150596	4.39324e-05	1	0.00439324	0.00158529	1	0.158529	0.000643427	1	0.0643427	0.000175252	1	0.0175252	0.000408269	1	0.0408269	0.000144094	1	0.0144094	0.000479883	1	0.0479883
k__Bacteria;p__Tenericutes;c__Mollicutes;o__RF39;f__;g__	0.0163092	0.0613225	0.546863		0.674187	0.260632	1.41493	0.399246	0.00454973	1	0.454973	0.00499683	1	0.499683	0.011039	1	1.1039	0.00548003	1	0.548003	0.00469858	1	0.469858	0.00968709	1	0.968709	0.0160663	1	1.60663	0.0194601	1	1.94601	0.0124137	1	1.24137	0.00887058	1	0.887058	0.0180958	1	1.80958	0.00998914	1	0.998914
k__Bacteria;p__Bacteroidetes;c__Bacteroidia;o__Bacteroidales;f__Prevotellaceae;g__Prevotella	0.00394775	0.0618481	0.775773		57.978	13.558	21.335	3.1979	0.699718	1	69.9718	0.53923	1	53.923	0.686098	1	68.6098	0.653514	1	65.3514	0.301959	1	30.1959	0.598161	1	59.8161	0.170977	1	17.0977	0.230919	1	23.0919	0.198414	1	19.8414	0.229249	1	22.9249	0.184825	1	18.4825	0.265716	1	26.5716
k__Bacteria;p__Firmicutes;c__Clostridia;o__Clostridiales;f__Ruminococcaceae;g__Ruminococcus	0.0249747	0.0652117	0.471363		1.82833	1.04815	4.06632	1.30767	0.0133767	1	1.33767	0.0089451	1	0.89451	0.0130213	1	1.30213	0.00878923	1	0.878923	0.0349683	1	3.49683	0.0305989	1	3.05989	0.0220619	1	2.20619	0.0459121	1	4.59121	0.0307713	1	3.07713	0.0620446	1	6.20446	0.0485116	1	4.85116	0.0346778	1	3.46778
k__Bacteria;p__Firmicutes;c__Bacilli;o__Lactobacillales;f__Lactobacillaceae;g__Lactobacillus	0.0210252	0.065879	0.417281		0.000215753	0.000482437	0.00323723	0.00247824	0	1	0	1.29452e-05	1	0.00129452	0	1	0	0	1	0	0	1	0	0	1	0	6.09725e-05	1	0.00609725	1.42984e-05	1	0.00142984	4.38129e-05	1	0.00438129	0	1	0	1.20078e-05	1	0.00120078	6.31425e-05	1	0.00631425
k__Bacteria;p__Verrucomicrobia;c__Verruco-5;o__WCHB1-41;f__;g__	0.0224867	0.0660546	0.203707		0.00244376	0.00426179	0.0244915	0.0305275	0	1	0	0.000116506	1	0.0116506	0	1	0	0	1	0	3.01191e-05	1	0.00301191	0	1	0	0.000884101	1	0.0884101	0.000142984	1	0.0142984	4.38129e-05	1	0.00438129	3.71154e-05	1	0.00371154	0.000336219	1	0.0336219	2.5257e-05	1	0.0025257
k__Bacteria;p__Bacteroidetes;c__Bacteroidia;o__Bacteroidales;f__Bacteroidaceae;g__BF311	0.0249747	0.0670749	0.356147		0.0994773	0.0793882	0.35311	0.227697	0.00177085	1	0.177085	0.00233013	1	0.233013	0.000806546	1	0.0806546	0.000622129	1	0.0622129	0.000120476	1	0.0120476	0.00031851	1	0.031851	0.0071033	1	0.71033	0.00610541	1	0.610541	0.000890862	1	0.0890862	0.00197949	1	0.197949	0.00208936	1	0.208936	0.00301821	1	0.301821
k__Bacteria;p__Proteobacteria;c__Alphaproteobacteria;o__Rhizobiales;f__Phyllobacteriaceae;g__Phyllobacterium	0.0222296	0.0674059	0.178294		0	0	0.00814019	0.0123569	0	1	0	0	1	0	0	1	0	0	1	0	0	1	0	0	1	0	0	1	0	2.85968e-05	1	0.00285968	0.000350503	1	0.0350503	0	1	0	8.40548e-05	1	0.00840548	2.5257e-05	1	0.0025257
k__Bacteria;p__Bacteroidetes;c__Bacteroidia;o__Bacteroidales;f__[Paraprevotellaceae];g__	0.0249747	0.0690476	0.269668		0.138501	0.0919746	0.246284	0.0852759	0.00151203	1	0.151203	0.00110034	1	0.110034	0.000485871	1	0.0485871	0.00329596	1	0.329596	0.00123488	1	0.123488	0.000680952	1	0.0680952	0.00154464	1	0.154464	0.00331722	1	0.331722	0.00156266	1	0.156266	0.00345173	1	0.345173	0.00315806	1	0.315806	0.00174273	1	0.174273
k__Bacteria;p__Fibrobacteres;c__Fibrobacteria;o__Fibrobacterales;f__Fibrobacteraceae;g__Fibrobacter	0.0249747	0.07114	0.351539		2.28641	1.54876	8.12371	5.3878	0.0174088	1	1.74088	0.0502919	1	5.02919	0.0126326	1	1.26326	0.0137001	1	1.37001	0.00632502	1	0.632502	0.0368263	1	3.68263	0.186169	1	18.6169	0.0804713	1	8.04713	0.0227827	1	2.27827	0.0720533	1	7.20533	0.0295273	1	2.95273	0.0964186	1	9.64186
k__Bacteria;p__Spirochaetes;c__Spirochaetes;o__Spirochaetales;f__Spirochaetaceae;g__	0.00394775	0.0742177	0.731983		0.00443483	0.00417626	0.0201231	0.00525525	4.08658e-05	1	0.00408658	9.06161e-05	1	0.00906161	9.71742e-06	1	0.000971742	0	1	0	1.50596e-05	1	0.00150596	0.000109831	1	0.0109831	0.000172755	1	0.0172755	0.000157282	1	0.0157282	0.000248273	1	0.0248273	0.000123718	1	0.0123718	0.000240157	1	0.0240157	0.000265198	1	0.0265198
k__Bacteria;p__Firmicutes;c__Erysipelotrichi;o__Erysipelotrichales;f__Erysipelotrichaceae;g__[Eubacterium]	0.00388491	0.0912953	0.585441		0.00115676	0.000867693	0.00556518	0.00247546	0	1	0	1.29452e-05	1	0.00129452	1.94348e-05	1	0.00194348	0	1	0	1.50596e-05	1	0.00150596	2.19662e-05	1	0.00219662	6.09725e-05	1	0.00609725	2.85968e-05	1	0.00285968	7.30215e-05	1	0.00730215	2.47436e-05	1	0.00247436	9.60626e-05	1	0.00960626	5.0514e-05	1	0.0050514
k__Bacteria;p__Verrucomicrobia;c__Verruco-5;o__WCHB1-41;f__WCHB1-25;g__	0.037373	0.092449	0.459681		0.078125	0.0604846	0.182336	0.0521935	0.000204329	1	0.0204329	0.00112623	1	0.112623	0.000204066	1	0.0204066	0.000251499	1	0.0251499	0.00179209	1	0.179209	0.00110929	1	0.110929	0.00244906	1	0.244906	0.00157282	1	0.157282	0.00148964	1	0.148964	0.00206609	1	0.206609	0.00237755	1	0.237755	0.000985023	1	0.0985023
k__Bacteria;p__Cyanobacteria;c__4C0d-2;o__YS2;f__;g__	0.037373	0.0949476	0.388547		1.08024	0.783306	0.187208	0.11806	0.0049039	1	0.49039	0.018874	1	1.8874	0.0173942	1	1.73942	0.0192066	1	1.92066	0.00405102	1	0.405102	0.000384408	1	0.0384408	0.00229663	1	0.229663	0.00120106	1	0.120106	0.00229287	1	0.229287	6.1859e-05	1	0.0061859	0.00390254	1	0.390254	0.00147753	1	0.147753
k__Bacteria;p__Actinobacteria;c__Coriobacteriia;o__Coriobacteriales;f__Coriobacteriaceae;g__Atopobium	0.002093	0.0983709	0.493356		0	0	0.0150075	0.0107539	0	1	0	0	1	0	0	1	0	0	1	0	0	1	0	0	1	0	0.000274376	1	0.0274376	7.14919e-05	1	0.00714919	0.000321295	1	0.0321295	0.000111346	1	0.0111346	8.40548e-05	1	0.00840548	3.78855e-05	1	0.00378855
k__Bacteria;p__Proteobacteria;c__Alphaproteobacteria;o__RF32;f__;g__	0.0449512	0.108344	0.361433		0.183854	0.104677	0.0630313	0.0440296	0.00273801	1	0.273801	0.00247252	1	0.247252	0.00124383	1	0.124383	0.00307094	1	0.307094	0.00150596	1	0.150596	0	1	0	0.000457294	1	0.0457294	0.00117247	1	0.117247	0.000759423	1	0.0759423	0	1	0	0.00115275	1	0.115275	0.000239941	1	0.0239941
k__Bacteria;p__Cyanobacteria;c__Chloroplast;o__Streptophyta;f__;g__	0.0495102	0.116349	0.373554		0.000250993	0.000561237	0.00191641	0.00141799	0	1	0	0	1	0	0	1	0	0	1	0	1.50596e-05	1	0.00150596	0	1	0	0	1	0	2.85968e-05	1	0.00285968	0	1	0	3.71154e-05	1	0.00371154	2.40157e-05	1	0.00240157	2.5257e-05	1	0.0025257
k__Bacteria;p__Spirochaetes;c__Spirochaetes;o__Sphaerochaetales;f__Sphaerochaetaceae;g__Sphaerochaeta	0.00388491	0.121727	0.597036		0.00340765	0.00364954	0.0200364	0.00894406	2.72439e-05	1	0.00272439	9.06161e-05	1	0.00906161	9.71742e-06	1	0.000971742	0	1	0	0	1	0	7.68817e-05	1	0.00768817	0.000375997	1	0.0375997	0.000142984	1	0.0142984	0.000131439	1	0.0131439	0.000197949	1	0.0197949	0.000240157	1	0.0240157	0.000113656	1	0.0113656
k__Bacteria;p__Firmicutes;c__Clostridia;o__Clostridiales;f__Lachnospiraceae;g__Blautia	0.0546639	0.122343	0.367327		0.0905485	0.0487797	0.187141	0.0752031	0.00104889	1	0.104889	0.00179938	1	0.179938	0.00112722	1	0.112722	0.000344157	1	0.0344157	0.000542144	1	0.0542144	0.000571121	1	0.0571121	0.00152431	1	0.152431	0.00200177	1	0.200177	0.00341741	1	0.341741	0.00155885	1	0.155885	0.00100866	1	0.100866	0.00171748	1	0.171748
k__Bacteria;p__Tenericutes;c__RF3;o__ML615J-28;f__;g__	0.0546639	0.125327	0.359604		0.00579349	0.0037701	0.0261466	0.0188319	5.44877e-05	1	0.00544877	9.06161e-05	1	0.00906161	0.000116609	1	0.0116609	5.29472e-05	1	0.00529472	0	1	0	3.29493e-05	1	0.00329493	0.000538591	1	0.0538591	0.000343161	1	0.0343161	1.46043e-05	1	0.00146043	9.89744e-05	1	0.00989744	0.000144094	1	0.0144094	0.000429369	1	0.0429369
k__Bacteria;p__Proteobacteria;c__Alphaproteobacteria;o__Rhizobiales;f__Rhizobiaceae;g__Agrobacterium	0.0677858	0.148183	0.271609		0.000797608	0.00113366	0.00340555	0.00279905	0	1	0	2.58903e-05	1	0.00258903	0	1	0	0	1	0	0	1	0	2.19662e-05	1	0.00219662	0	1	0	2.85968e-05	1	0.00285968	1.46043e-05	1	0.00146043	8.66026e-05	1	0.00866026	2.40157e-05	1	0.00240157	5.0514e-05	1	0.0050514
k__Bacteria;p__Proteobacteria;c__Alphaproteobacteria;o__Sphingomonadales;f__Sphingomonadaceae;g__Sphingomonas	0.0741623	0.154917	0.217855		0.0031265	0.00351753	0.000412393	0.000922139	2.72439e-05	1	0.00272439	5.17806e-05	1	0.00517806	9.71742e-06	1	0.000971742	0	1	0	0	1	0	9.88479e-05	1	0.00988479	0	1	0	0	1	0	0	1	0	2.47436e-05	1	0.00247436	0	1	0	0	1	0
k__Bacteria;p__Actinobacteria;c__Actinobacteria;o__Actinomycetales;f__Microbacteriaceae;g__Curtobacterium	0.0729673	0.155885	0.161786		0.00186322	0.00361836	0.00575804	0.00511902	0	1	0	1.29452e-05	1	0.00129452	0	1	0	0	1	0	0	1	0	9.88479e-05	1	0.00988479	1.01621e-05	1	0.00101621	4.28951e-05	1	0.00428951	4.38129e-05	1	0.00438129	0.000160833	1	0.0160833	1.20078e-05	1	0.00120078	7.5771e-05	1	0.0075771
k__Bacteria;p__Proteobacteria;c__Deltaproteobacteria;o__GMD14H09;f__;g__	0.0921251	0.188256	0.300099		0.0136953	0.0122068	0.0903475	0.0818693	1.36219e-05	1	0.00136219	0.000207122	1	0.0207122	0.000359544	1	0.0359544	0.000105894	1	0.0105894	0.000135536	1	0.0135536	0	1	0	0.00121945	1	0.121945	0.000157282	1	0.0157282	0.00113914	1	0.113914	0	1	0	0.000480313	1	0.0480313	0.00242467	1	0.242467
k__Bacteria;p__Proteobacteria;c__Alphaproteobacteria;o__Rhizobiales;f__Brucellaceae;g__Ochrobactrum	0.002093	0.196742	0.432576		0	0	0.0144548	0.0117063	0	1	0	0	1	0	0	1	0	0	1	0	0	1	0	0	1	0	0.000365835	1	0.0365835	1.42984e-05	1	0.00142984	0.000175252	1	0.0175252	0.000123718	1	0.0123718	2.40157e-05	1	0.00240157	0.00016417	1	0.016417
k__Bacteria;p__Actinobacteria;c__Coriobacteriia;o__Coriobacteriales;f__Coriobacteriaceae;g__Adlercreutzia	0.109315	0.209706	0.0143193		0.0716638	0.124559	0.0950812	0.0579582	2.72439e-05	1	0.00272439	0.000491916	1	0.0491916	7.77393e-05	1	0.00777393	2.64736e-05	1	0.00264736	0.00347876	1	0.347876	0.000197696	1	0.0197696	0.000965398	1	0.0965398	0.000486145	1	0.0486145	0.00217604	1	0.217604	0.000470128	1	0.0470128	0.000912595	1	0.0912595	0.000694567	1	0.0694567
k__Bacteria;p__Firmicutes;c__Erysipelotrichi;o__Erysipelotrichales;f__Erysipelotrichaceae;g__p-75-a5	0.109315	0.214074	0.216306		0.0366915	0.0261649	0.0611714	0.0200247	0.000136219	1	0.0136219	0.000245958	1	0.0245958	0.00086485	1	0.086485	0.000198552	1	0.0198552	0.000195774	1	0.0195774	0.000560138	1	0.0560138	0.000477618	1	0.0477618	0.000414653	1	0.0414653	0.000584172	1	0.0584172	0.000729936	1	0.0729936	0.00099665	1	0.099665	0.000467254	1	0.0467254
k__Bacteria;p__Firmicutes;c__Clostridia;o__Clostridiales;f__Veillonellaceae;g__	0.109315	0.218629	0.106762		0.261599	0.29028	0.431048	0.189351	0.000708341	1	0.0708341	0.00251136	1	0.251136	0.000913437	1	0.0913437	0.000794208	1	0.0794208	0.00894538	1	0.894538	0.00182319	1	0.182319	0.00283522	1	0.283522	0.00152993	1	0.152993	0.00765265	1	0.765265	0.00429301	1	0.429301	0.00479112	1	0.479112	0.00476094	1	0.476094
k__Bacteria;p__Firmicutes;c__Clostridia;o__Clostridiales;f__Veillonellaceae;g__Selenomonas	0.149541	0.25558	0.161124		0.869306	0.844914	0.339066	0.134248	0.00484941	1	0.484941	0.00476382	1	0.476382	0.00137016	1	0.137016	0.00464611	1	0.464611	0.0267759	1	2.67759	0.00975299	1	0.975299	0.00271328	1	0.271328	0.00200177	1	0.200177	0.00395776	1	0.395776	0.00534462	1	0.534462	0.00171712	1	0.171712	0.0046094	1	0.46094
k__Bacteria;p__Proteobacteria;c__Betaproteobacteria;o__Burkholderiales;f__Comamonadaceae;g__	0.153151	0.257075	0.155863		0.000366103	0.000818632	0.00138519	0.00146361	0	1	0	0	1	0	0	1	0	0	1	0	0	1	0	2.19662e-05	1	0.00219662	0	1	0	1.42984e-05	1	0.00142984	4.38129e-05	1	0.00438129	1.23718e-05	1	0.00123718	0	1	0	1.26285e-05	1	0.00126285
k__Bacteria;p__Planctomycetes;c__Planctomycetia;o__Pirellulales;f__Pirellulaceae;g__	0.149541	0.260313	0.330952		0.00652538	0.00855686	0.0263163	0.0179635	1.36219e-05	1	0.00136219	1.29452e-05	1	0.00129452	3.88697e-05	1	0.00388697	1.32368e-05	1	0.00132368	6.02382e-05	1	0.00602382	0.000252611	1	0.0252611	0.000477618	1	0.0477618	0.000243072	1	0.0243072	0.00051115	1	0.051115	1.23718e-05	1	0.00123718	0.000120078	1	0.0120078	0.000214684	1	0.0214684
k__Bacteria;p__Proteobacteria;c__Gammaproteobacteria;o__Xanthomonadales;f__Xanthomonadaceae;g__	0.139649	0.262541	0.198755		0	0	0.000444503	0.000631077	0	1	0	0	1	0	0	1	0	0	1	0	0	1	0	0	1	0	0	1	0	1.42984e-05	1	0.00142984	0	1	0	1.23718e-05	1	0.00123718	0	1	0	0	1	0
k__Bacteria;p__Firmicutes;c__Clostridia;o__Clostridiales;f__Lachnospiraceae;g__Shuttleworthia	0.149541	0.265224	0.0227879		0.301483	0.36453	0.393742	0.222761	0.00237022	1	0.237022	0.000608422	1	0.0608422	0.000855133	1	0.0855133	0.0012575	1	0.12575	0.0110537	1	1.10537	0.00194401	1	0.194401	0.00102637	1	0.102637	0.00411793	1	0.411793	0.00354884	1	0.354884	0.0039466	1	0.39466	0.00834544	1	0.834544	0.00263936	1	0.263936
k__Bacteria;p__Firmicutes;c__Bacilli;o__Lactobacillales;f__Streptococcaceae;g__Streptococcus	0.149541	0.270325	0.141396		0.0582638	0.057021	0.349713	0.504628	0.000313305	1	0.0313305	0.00179938	1	0.179938	0.00064135	1	0.064135	0.00037063	1	0.037063	0.000316251	1	0.0316251	5.49155e-05	1	0.00549155	0.0146436	1	1.46436	0.00171581	1	0.171581	0.0016941	1	0.16941	7.42308e-05	1	0.00742308	0.000468305	1	0.0468305	0.00238679	1	0.238679
k__Bacteria;p__Chloroflexi;c__Anaerolineae;o__Anaerolineales;f__Anaerolinaceae;g__SHD-231	0.149541	0.275625	0.181453		0.117083	0.125867	0.253597	0.16184	0.000721963	1	0.0721963	0.00147575	1	0.147575	0.00381895	1	0.381895	0.000105894	1	0.0105894	0.00033131	1	0.033131	0.000571121	1	0.0571121	0.00339414	1	0.339414	0.00160142	1	0.160142	0.0054328	1	0.54328	0.000259808	1	0.0259808	0.00182519	1	0.182519	0.0027025	1	0.27025
k__Bacteria;p__Proteobacteria;c__Alphaproteobacteria;o__Rhizobiales;f__Methylobacteriaceae;g__Methylobacterium	0.171492	0.282811	0.180596		0.000617096	0.000895191	0.00165417	0.00128007	0	1	0	0	1	0	0	1	0	0	1	0	1.50596e-05	1	0.00150596	2.19662e-05	1	0.00219662	3.04863e-05	1	0.00304863	1.42984e-05	1	0.00142984	2.92086e-05	1	0.00292086	0	1	0	0	1	0	2.5257e-05	1	0.0025257
k__Bacteria;p__Firmicutes;c__Erysipelotrichi;o__Erysipelotrichales;f__Erysipelotrichaceae;g__L7A_E11	0.200185	0.318939	0.283127		0.00536433	0.00335379	0.0136084	0.00864841	0.000108975	1	0.0108975	2.58903e-05	1	0.00258903	7.77393e-05	1	0.00777393	1.32368e-05	1	0.00132368	3.01191e-05	1	0.00301191	6.58986e-05	1	0.00658986	0.000223566	1	0.0223566	0.000200177	1	0.0200177	7.30215e-05	1	0.00730215	0.000235064	1	0.0235064	7.2047e-05	1	0.0072047	1.26285e-05	1	0.00126285
k__Bacteria;p__Firmicutes;c__Erysipelotrichi;o__Erysipelotrichales;f__Erysipelotrichaceae;g__Catenibacterium	0.200185	0.324437	0.0199003		0.500916	0.964647	0.813764	1.2164	0.000286061	1	0.0286061	0.00239485	1	0.239485	0.000106892	1	0.0106892	2.64736e-05	1	0.00264736	0.0265048	1	2.65048	0.000735867	1	0.0735867	0.00978609	1	0.978609	0.000714919	1	0.0714919	0.0010077	1	0.10077	0.00133615	1	0.133615	0.0344024	1	3.44024	0.00157856	1	0.157856
k__Bacteria;p__Firmicutes;c__Erysipelotrichi;o__Erysipelotrichales;f__Erysipelotrichaceae;g__Bulleidia	0.262332	0.379372	0.121505		0.321484	0.0894227	0.268507	0.0463645	0.00271077	1	0.271077	0.00365053	1	0.365053	0.00288607	1	0.288607	0.00217083	1	0.217083	0.0029065	1	0.29065	0.00496436	1	0.496436	0.00274376	1	0.274376	0.00271669	1	0.271669	0.00251194	1	0.251194	0.00227641	1	0.227641	0.00362636	1	0.362636	0.00223524	1	0.223524
k__Bacteria;p__Firmicutes;c__Erysipelotrichi;o__Erysipelotrichales;f__Erysipelotrichaceae;g__RFN20	0.262332	0.3853	0.216488		0.136808	0.0743974	0.25997	0.148035	0.00133495	1	0.133495	0.00143691	1	0.143691	0.00266257	1	0.266257	0.00169431	1	0.169431	0.000256013	1	0.0256013	0.000823732	1	0.0823732	0.00464407	1	0.464407	0.00291687	1	0.291687	0.000788632	1	0.0788632	0.000779423	1	0.0779423	0.00237755	1	0.237755	0.00409163	1	0.409163
k__Bacteria;p__Verrucomicrobia;c__Verruco-5;o__WCHB1-41;f__RFP12;g__	0.262332	0.391416	0.057437		0.345158	0.245669	0.445801	0.150858	0.0021114	1	0.21114	0.00745641	1	0.745641	0.00153535	1	0.153535	0.00214436	1	0.214436	0.00626478	1	0.626478	0.00119716	1	0.119716	0.00717443	1	0.717443	0.00550488	1	0.550488	0.00289165	1	0.289165	0.00316718	1	0.316718	0.00457498	1	0.457498	0.00343495	1	0.343495
k__Bacteria;p__Proteobacteria;c__Betaproteobacteria;o__Burkholderiales;f__Comamonadaceae;Other	0.253861	0.397715	0.156966		0.00125708	0.0010966	0.0026869	0.00207063	1.36219e-05	1	0.00136219	0	1	0	9.71742e-06	1	0.000971742	0	1	0	3.01191e-05	1	0.00301191	2.19662e-05	1	0.00219662	5.08104e-05	1	0.00508104	0	1	0	0	1	0	3.71154e-05	1	0.00371154	4.80313e-05	1	0.00480313	2.5257e-05	1	0.0025257
k__Bacteria;p__Firmicutes;c__Clostridia;o__Clostridiales;Other;Other	0.262332	0.397729	0.122086		0.100911	0.109599	0.0372181	0.0507346	0.000749207	1	0.0749207	0.00085438	1	0.085438	0.000272088	1	0.0272088	0.000820681	1	0.0820681	0.00335828	1	0.335828	0	1	0	0.000152431	1	0.0152431	7.14919e-05	1	0.00714919	0.000394316	1	0.0394316	4.94872e-05	1	0.00494872	0.00147696	1	0.147696	8.83995e-05	1	0.00883995
k__Bacteria;p__Tenericutes;c__Mollicutes;o__Acholeplasmatales;f__;g__	0.262332	0.404249	0.129906		0.0510729	0.0453827	0.100361	0.0779481	0.000572121	1	0.0572121	0.000737874	1	0.0737874	0.00136044	1	0.136044	0.000251499	1	0.0251499	0.000120476	1	0.0120476	2.19662e-05	1	0.00219662	0.00159545	1	0.159545	0.00207326	1	0.207326	0.000292086	1	0.0292086	2.47436e-05	1	0.00247436	0.000432282	1	0.0432282	0.00160382	1	0.160382
k__Bacteria;p__Firmicutes;c__Clostridia;o__Clostridiales;f__Lachnospiraceae;g__Lachnospira	0.294665	0.41341	0.137731		0.000250993	0.000561237	0.0011688	0.00152376	0	1	0	0	1	0	0	1	0	0	1	0	1.50596e-05	1	0.00150596	0	1	0	0	1	0	4.28951e-05	1	0.00428951	1.46043e-05	1	0.00146043	0	1	0	0	1	0	1.26285e-05	1	0.00126285
k__Bacteria;p__Firmicutes;c__Clostridia;o__Clostridiales;f__Veillonellaceae;g__Mitsuokella	0.294665	0.419674	0.113063		0.000687358	0.000690535	0.000243405	0.00054427	0	1	0	1.29452e-05	1	0.00129452	0	1	0	1.32368e-05	1	0.00132368	1.50596e-05	1	0.00150596	0	1	0	0	1	0	0	1	0	1.46043e-05	1	0.00146043	0	1	0	0	1	0	0	1	0
k__Bacteria;p__Bacteroidetes;c__Bacteroidia;o__Bacteroidales;f__[Paraprevotellaceae];g__YRC22	0.336668	0.465395	0.0473792		0.343759	0.169464	0.411674	0.13286	0.00358257	1	0.358257	0.00673148	1	0.673148	0.0023419	1	0.23419	0.00402399	1	0.402399	0.00248483	1	0.248483	0.00146075	1	0.146075	0.00609725	1	0.609725	0.00418942	1	0.418942	0.00525755	1	0.525755	0.00206609	1	0.206609	0.00404664	1	0.404664	0.00304347	1	0.304347
k__Bacteria;p__Firmicutes;c__Clostridia;o__Clostridiales;f__Ruminococcaceae;g__	0.42334	0.552693	0.0195663		6.68254	2.26527	7.21997	1.45092	0.0566536	1	5.66536	0.0405313	1	4.05313	0.0576632	1	5.76632	0.0778323	1	7.78323	0.111335	1	11.1335	0.0569364	1	5.69364	0.0641329	1	6.41329	0.0827161	1	8.27161	0.0723643	1	7.23643	0.050378	1	5.0378	0.0964109	1	9.64109	0.0671962	1	6.71962
k__Bacteria;p__Firmicutes;c__Clostridia;o__Clostridiales;f__Lachnospiraceae;g__Roseburia	0.42334	0.560478	0.0203678		0.0351046	0.0248658	0.0272657	0.0293163	0.000449524	1	0.0449524	0.000375409	1	0.0375409	8.74568e-05	1	0.00874568	0.000264736	1	0.0264736	0.000105417	1	0.0105417	0.000823732	1	0.0823732	0.000152431	1	0.0152431	0.000214476	1	0.0214476	0.00020446	1	0.020446	0.000915513	1	0.0915513	4.80313e-05	1	0.00480313	0.000101028	1	0.0101028
k__Bacteria;p__Proteobacteria;c__Gammaproteobacteria;o__Aeromonadales;f__Succinivibrionaceae;g__Succinivibrio	0.42334	0.568485	0.00736177		0.0169647	0.00607362	0.0152982	0.0122612	0.000149841	1	0.0149841	0.000258903	1	0.0258903	0.000204066	1	0.0204066	0.000211789	1	0.0211789	0.000105417	1	0.0105417	8.78648e-05	1	0.00878648	0.000132107	1	0.0132107	2.85968e-05	1	0.00285968	0.000219064	1	0.0219064	8.66026e-05	1	0.00866026	6.00391e-05	1	0.00600391	0.000391483	1	0.0391483
k__Bacteria;p__Firmicutes;c__Clostridia;o__Clostridiales;f__Veillonellaceae;g__Anaerovibrio	0.42334	0.576724	0.0355888		0.133277	0.219069	0.0729803	0.0356352	0.000190707	1	0.0190707	0.000349519	1	0.0349519	0.00026237	1	0.026237	0.000304446	1	0.0304446	0.0062196	1	0.62196	0.000669969	1	0.0669969	0.000538591	1	0.0538591	0.000157282	1	0.0157282	0.00116834	1	0.116834	0.000655705	1	0.0655705	0.000684446	1	0.0684446	0.00117445	1	0.117445
k__Bacteria;p__Tenericutes;c__Mollicutes;o__;f__;g__	0.521839	0.654039	0.088256		0.00756129	0.00400967	0.0164725	0.019852	9.53536e-05	1	0.00953536	7.76709e-05	1	0.00776709	0.000106892	1	0.0106892	5.29472e-05	1	0.00529472	0	1	0	0.000120814	1	0.0120814	5.08104e-05	1	0.00508104	0.000600532	1	0.0600532	8.76258e-05	1	0.00876258	0.000123718	1	0.0123718	1.20078e-05	1	0.00120078	0.000113656	1	0.0113656
k__Bacteria;p__Bacteroidetes;c__Bacteroidia;o__Bacteroidales;f__[Paraprevotellaceae];g__CF231	0.521839	0.662877	0.00975658		0.290084	0.213262	0.327588	0.160929	0.00204329	1	0.204329	0.00422012	1	0.422012	0.00149648	1	0.149648	0.00680371	1	0.680371	0.000150596	1	0.0150596	0.00269086	1	0.269086	0.00543672	1	0.543672	0.00336012	1	0.336012	0.0027164	1	0.27164	0.00506007	1	0.506007	0.00072047	1	0.072047	0.00236153	1	0.236153
k__Bacteria;p__Firmicutes;c__Clostridia;o__Clostridiales;f__Lachnospiraceae;Other	0.521839	0.671958	0.00554683		0.155768	0.122853	0.176289	0.150511	0.00200242	1	0.200242	0.000582532	1	0.0582532	0.000495588	1	0.0495588	0.00189286	1	0.189286	0.00390043	1	0.390043	0.000472273	1	0.0472273	0.000701184	1	0.0701184	0.00255941	1	0.255941	0.00128518	1	0.128518	0.000531987	1	0.0531987	0.00476711	1	0.476711	0.000732453	1	0.0732453
k__Bacteria;p__Elusimicrobia;c__Elusimicrobia;o__Elusimicrobiales;f__Elusimicrobiaceae;g__	0.574504	0.710571	0.0168044		0.0191966	0.0159775	0.0151985	0.0145725	0.000136219	1	0.0136219	0.000336574	1	0.0336574	0.000155479	1	0.0155479	0.000463288	1	0.0463288	6.02382e-05	1	0.00602382	0	1	0	0.000335349	1	0.0335349	4.28951e-05	1	0.00428951	7.30215e-05	1	0.00730215	0	1	0	0.000372243	1	0.0372243	8.83995e-05	1	0.00883995
k__Bacteria;p__Proteobacteria;c__Gammaproteobacteria;o__Aeromonadales;f__Succinivibrionaceae;g__	0.630954	0.741371	0.0114269		0.0482725	0.076459	0.0351117	0.0405738	6.81097e-05	1	0.00681097	0.000258903	1	0.0258903	0.000126326	1	0.0126326	3.97104e-05	1	0.00397104	0.00218364	1	0.218364	0.000219662	1	0.0219662	0.000284538	1	0.0284538	0.000114387	1	0.0114387	7.30215e-05	1	0.00730215	0.000296923	1	0.0296923	0.00123681	1	0.123681	0.000101028	1	0.0101028
k__Bacteria;p__Tenericutes;c__Mollicutes;o__Anaeroplasmatales;f__Anaeroplasmataceae;g__Anaeroplasma	0.630954	0.750755	0.0381977		0.126815	0.0762319	0.101816	0.0453531	0.000967158	1	0.0967158	0.0013463	1	0.13463	0.00196292	1	0.196292	0.00247528	1	0.247528	0.000286132	1	0.0286132	0.000571121	1	0.0571121	0.00127026	1	0.127026	0.00161572	1	0.161572	0.00040892	1	0.040892	0.000433013	1	0.0433013	0.00133287	1	0.133287	0.00104817	1	0.104817
k__Bacteria;p__Firmicutes;c__Clostridia;o__Clostridiales;f__Veillonellaceae;g__Succiniclasticum	0.630954	0.760381	0.0338778		2.64598	1.15151	2.26135	0.885154	0.0169729	1	1.69729	0.018874	1	1.8874	0.0183562	1	1.83562	0.0504189	1	5.04189	0.0251193	1	2.51193	0.0290173	1	2.90173	0.0132412	1	1.32412	0.0187738	1	1.87738	0.0383363	1	3.83363	0.0303356	1	3.03356	0.0195367	1	1.95367	0.0154573	1	1.54573
k__Bacteria;p__Firmicutes;c__Erysipelotrichi;o__Erysipelotrichales;f__Erysipelotrichaceae;g__Sharpea	0.624835	0.762785	0.0239446		0.00106275	0.00101006	0.00150182	0.00170558	0	1	0	1.29452e-05	1	0.00129452	9.71742e-06	1	0.000971742	0	1	0	3.01191e-05	1	0.00301191	1.09831e-05	1	0.00109831	5.08104e-05	1	0.00508104	1.42984e-05	1	0.00142984	0	1	0	1.23718e-05	1	0.00123718	0	1	0	1.26285e-05	1	0.00126285
k__Bacteria;p__SR1;c__;o__;f__;g__	0.688404	0.779638	0.0217412		0.0521245	0.0583106	0.0740446	0.0860808	0.000395036	1	0.0395036	0.000155342	1	0.0155342	0.000631632	1	0.0631632	0.000198552	1	0.0198552	0.00174691	1	0.174691	0	1	0	0.000853615	1	0.0853615	0.000672024	1	0.0672024	0.000131439	1	0.0131439	0	1	0	0.00254566	1	0.254566	0.000239941	1	0.0239941
k__Bacteria;p__Firmicutes;c__Clostridia;o__Clostridiales;f__Veillonellaceae;g__Megasphaera	0.674219	0.782427	0.0718448		0.000398804	0.000566831	0.00338736	0.00757437	0	1	0	1.29452e-05	1	0.00129452	0	1	0	0	1	0	0	1	0	1.09831e-05	1	0.00109831	0.000203242	1	0.0203242	0	1	0	0	1	0	0	1	0	0	1	0	0	1	0
k__Bacteria;p__Actinobacteria;c__Actinobacteria;o__Actinomycetales;f__Microbacteriaceae;g__Cryocola	0.688404	0.789146	0.0505664		0.00536411	0.00461614	0.00797857	0.00654687	4.08658e-05	1	0.00408658	6.47258e-05	1	0.00647258	0	1	0	1.32368e-05	1	0.00132368	6.02382e-05	1	0.00602382	0.00014278	1	0.014278	0.00019308	1	0.019308	5.71935e-05	1	0.00571935	2.92086e-05	1	0.00292086	0.00013609	1	0.013609	0	1	0	6.31425e-05	1	0.00631425
k__Bacteria;p__Bacteroidetes;c__Bacteroidia;o__Bacteroidales;f__RF16;g__	0.748774	0.818427	0.080437		0.375546	0.280663	0.252012	0.0919651	0.00377328	1	0.377328	0.00310684	1	0.310684	0.00376064	1	0.376064	0.00954373	1	0.954373	0.00124994	1	0.124994	0.00109831	1	0.109831	0.00301814	1	0.301814	0.00391776	1	0.391776	0.00125597	1	0.125597	0.00316718	1	0.316718	0.00174114	1	0.174114	0.00202056	1	0.202056
k__Bacteria;p__Firmicutes;c__Clostridia;o__Clostridiales;f__Lachnospiraceae;g__Coprococcus	0.748774	0.828056	0.00267604		2.11262	1.03314	2.20685	0.766231	0.018771	1	1.8771	0.0104726	1	1.04726	0.0106503	1	1.06503	0.0168372	1	1.68372	0.0369562	1	3.69562	0.0330701	1	3.30701	0.0159037	1	1.59037	0.0176013	1	1.76013	0.0229726	1	2.29726	0.0364102	1	3.64102	0.0259729	1	2.59729	0.0135504	1	1.35504
k__Bacteria;p__Firmicutes;c__Clostridia;o__Clostridiales;f__Ruminococcaceae;g__Oscillospira	0.748774	0.837914	0.0857129		0.0501151	0.0386965	0.0323738	0.0134645	0.000245195	1	0.0245195	0.00088027	1	0.088027	0.000272088	1	0.0272088	0.000383867	1	0.0383867	0.00115959	1	0.115959	6.58986e-05	1	0.00658986	0.000365835	1	0.0365835	0.000285968	1	0.0285968	0.000496546	1	0.0496546	0.000123718	1	0.0123718	0.000468305	1	0.0468305	0.000202056	1	0.0202056
k__Bacteria;p__Proteobacteria;c__Gammaproteobacteria;o__Aeromonadales;f__Succinivibrionaceae;g__Ruminobacter	0.80684	0.871758	0.00473726		0.00373309	0.00572799	0.00307893	0.00348439	1.36219e-05	1	0.00136219	1.29452e-05	1	0.00129452	1.94348e-05	1	0.00194348	1.32368e-05	1	0.00132368	0	1	0	0.000164746	1	0.0164746	8.12967e-05	1	0.00812967	0	1	0	2.92086e-05	1	0.00292086	7.42308e-05	1	0.00742308	0	1	0	0	1	0
k__Bacteria;p__Actinobacteria;c__Coriobacteriia;o__Coriobacteriales;f__Coriobacteriaceae;g__	0.87278	0.91157	0.0392982		5.04361	4.85942	3.60084	1.35257	0.00758742	1	0.758742	0.099833	1	9.9833	0.0189781	1	1.89781	0.0040637	1	0.40637	0.131967	1	13.1967	0.0401872	1	4.01872	0.0332199	1	3.32199	0.0171581	1	1.71581	0.057059	1	5.7059	0.0353462	1	3.53462	0.0486797	1	4.86797	0.0245877	1	2.45877
k__Bacteria;p__Proteobacteria;c__Alphaproteobacteria;o__;f__;g__	0.872559	0.921579	0.0152052		0.0061421	0.0074417	0.00850238	0.0111816	4.08658e-05	1	0.00408658	1.29452e-05	1	0.00129452	4.85871e-05	1	0.00485871	0.000225025	1	0.0225025	3.01191e-05	1	0.00301191	1.09831e-05	1	0.00109831	0.000325187	1	0.0325187	8.57903e-05	1	0.00857903	0	1	0	0	1	0	3.60235e-05	1	0.00360235	6.31425e-05	1	0.00631425
k__Bacteria;p__Lentisphaerae;c__[Lentisphaeria];o__Victivallales;f__Victivallaceae;g__	0.871889	0.931336	0.0148362		0.0116541	0.0142137	0.00896029	0.00623772	1.36219e-05	1	0.00136219	0.0004013	1	0.04013	0.000165196	1	0.0165196	0.000119131	1	0.0119131	0	1	0	0	1	0	0.000101621	1	0.0101621	0.000142984	1	0.0142984	0.000116834	1	0.0116834	0	1	0	1.20078e-05	1	0.00120078	0.00016417	1	0.016417
k__Bacteria;p__Firmicutes;c__Clostridia;o__Clostridiales;f__Eubacteriaceae;g__Pseudoramibacter_Eubacterium	0.902035	0.931772	0.0251861		0.000366103	0.000818632	0.000824786	0.00184428	0	1	0	0	1	0	0	1	0	0	1	0	0	1	0	2.19662e-05	1	0.00219662	0	1	0	0	1	0	0	1	0	4.94872e-05	1	0.00494872	0	1	0	0	1	0
k__Bacteria;p__Proteobacteria;c__Gammaproteobacteria;o__Enterobacteriales;f__Enterobacteriaceae;g__	0.931892	0.952151	0.000918772		0.00148124	0.00166634	0.00158711	0.00182127	4.08658e-05	1	0.00408658	0	1	0	0	1	0	0	1	0	1.50596e-05	1	0.00150596	3.29493e-05	1	0.00329493	0	1	0	1.42984e-05	1	0.00142984	4.38129e-05	1	0.00438129	3.71154e-05	1	0.00371154	0	1	0	0	1	0
k__Bacteria;p__Firmicutes;c__Clostridia;o__Clostridiales;f__Veillonellaceae;g__Dialister	1	1	-1	Invalid input data for Kruskal-Wallis H-test.	0	0	0	0	0	1	0	0	1	0	0	1	0	0	1	0	0	1	0	0	1	0	0	1	0	0	1	0	0	1	0	0	1	0	0	1	0	0	1	0
k__Bacteria;p__Firmicutes;c__Clostridia;o__Clostridiales;f__Veillonellaceae;g__Acidaminococcus	1	1.01075	-1	Invalid input data for Kruskal-Wallis H-test.	0	0	0	0	0	1	0	0	1	0	0	1	0	0	1	0	0	1	0	0	1	0	0	1	0	0	1	0	0	1	0	0	1	0	0	1	0	0	1	0

## Sheet: SC v SG
Observation Ids	p-values	p-values (corrected)	Effect size	Note	s_c: mean rel. freq. (%)	s_c: std. dev. (%)	s_g: mean rel. freq. (%)	s_g: std. dev. (%)	10	10: parent seq. count	10: rel. freq. (%)	12	12: parent seq. count	12: rel. freq. (%)	15	15: parent seq. count	15: rel. freq. (%)	2	2: parent seq. count	2: rel. freq. (%)	24	24: parent seq. count	24: rel. freq. (%)	4	4: parent seq. count	4: rel. freq. (%)	1	1: parent seq. count	1: rel. freq. (%)	11	11: parent seq. count	11: rel. freq. (%)	19	19: parent seq. count	19: rel. freq. (%)	20	20: parent seq. count	20: rel. freq. (%)	8	8: parent seq. count	8: rel. freq. (%)	9	9: parent seq. count	9: rel. freq. (%)
k__Archaea;p__Euryarchaeota;c__Methanobacteria;o__Methanobacteriales;f__Methanobacteriaceae;g__Methanosphaera	0.00394775	0.0412321	0.289527		1.26984	1.35192	0.048973	0.0329764	0.00927822	1	0.927822	0.0081816	1	0.81816	0.00133415	1	0.133415	0.00501919	1	0.501919	0.0101817	1	1.01817	0.0421954	1	4.21954	0.000132107	1	0.0132107	0.000571935	1	0.0571935	0.00115374	1	0.115374	0.000433013	1	0.0433013	0.000420274	1	0.0420274	0.000227313	1	0.0227313
k__Bacteria;p__Firmicutes;c__Erysipelotrichi;o__Erysipelotrichales;f__Erysipelotrichaceae;g__[Eubacterium]	0.00394775	0.0463861	0.500961		0.0406424	0.0246317	0.00556518	0.00247546	0.000295132	1	0.0295132	0.000867071	1	0.0867071	0.000178586	1	0.0178586	0.000504948	1	0.0504948	0.000132661	1	0.0132661	0.000460146	1	0.0460146	6.09725e-05	1	0.00609725	2.85968e-05	1	0.00285968	7.30215e-05	1	0.00730215	2.47436e-05	1	0.00247436	9.60626e-05	1	0.00960626	5.0514e-05	1	0.0050514
k__Bacteria;p__Bacteroidetes;c__Bacteroidia;o__Bacteroidales;f__Bacteroidaceae;g__BF311	0.00394775	0.0530127	0.516842		0.01789	0.0260458	0.35311	0.227697	1.84458e-05	1	0.00184458	2.22326e-05	1	0.00222326	2.10102e-05	1	0.00210102	0	1	0	0.000298488	1	0.0298488	0.000713226	1	0.0713226	0.0071033	1	0.71033	0.00610541	1	0.610541	0.000890862	1	0.0890862	0.00197949	1	0.197949	0.00208936	1	0.208936	0.00301821	1	0.301821
k__Bacteria;p__Proteobacteria;c__Gammaproteobacteria;o__Aeromonadales;f__Succinivibrionaceae;g__	0.00648531	0.0554199	0.484483		0.398875	0.262209	0.0351117	0.0405738	0.00831904	1	0.831904	0.00235666	1	0.235666	0.00506345	1	0.506345	0.00575641	1	0.575641	0.000895463	1	0.0895463	0.00154149	1	0.154149	0.000284538	1	0.0284538	0.000114387	1	0.0114387	7.30215e-05	1	0.00730215	0.000296923	1	0.0296923	0.00123681	1	0.123681	0.000101028	1	0.0101028
k__Bacteria;p__Lentisphaerae;c__[Lentisphaeria];o__Victivallales;f__Victivallaceae;g__	0.00739713	0.0579441	0.507806		0	0	0.00896029	0.00623772	0	1	0	0	1	0	0	1	0	0	1	0	0	1	0	0	1	0	0.000101621	1	0.0101621	0.000142984	1	0.0142984	0.000116834	1	0.0116834	0	1	0	1.20078e-05	1	0.00120078	0.00016417	1	0.016417
k__Bacteria;p__Firmicutes;c__Erysipelotrichi;o__Erysipelotrichales;f__Erysipelotrichaceae;g__Bulleidia	0.00648531	0.0609619	0.121212		3.26828	5.7112	0.268507	0.0463645	0.00723074	1	0.723074	0.160141	1	16.0141	0.00322506	1	0.322506	0.00534236	1	0.534236	0.00560493	1	0.560493	0.0145521	1	1.45521	0.00274376	1	0.274376	0.00271669	1	0.271669	0.00251194	1	0.251194	0.00227641	1	0.227641	0.00362636	1	0.362636	0.00223524	1	0.223524
k__Bacteria;p__Bacteroidetes;c__Bacteroidia;o__Bacteroidales;f__[Paraprevotellaceae];g__	0.00394775	0.0618481	0.384171		0.967959	0.640439	0.246284	0.0852759	0.0209728	1	2.09728	0.015674	1	1.5674	0.00482183	1	0.482183	0.00444355	1	0.444355	0.00438887	1	0.438887	0.00777646	1	0.777646	0.00154464	1	0.154464	0.00331722	1	0.331722	0.00156266	1	0.156266	0.00345173	1	0.345173	0.00315806	1	0.315806	0.00174273	1	0.174273
k__Bacteria;p__Cyanobacteria;c__Chloroplast;o__Streptophyta;f__;g__	0.00388491	0.0730362	0.397271		0.0624247	0.0526817	0.00191641	0.00141799	0.000221349	1	0.0221349	0.00167856	1	0.167856	0.000325658	1	0.0325658	0.00078772	1	0.078772	9.94959e-05	1	0.00994959	0.0006327	1	0.06327	0	1	0	2.85968e-05	1	0.00285968	0	1	0	3.71154e-05	1	0.00371154	2.40157e-05	1	0.00240157	2.5257e-05	1	0.0025257
k__Bacteria;p__Proteobacteria;c__Betaproteobacteria;o__Burkholderiales;f__Comamonadaceae;Other	0.00388491	0.0912953	0.501272		0.0198104	0.0118985	0.0026869	0.00207063	0.000405807	1	0.0405807	0.000100047	1	0.0100047	7.35356e-05	1	0.00735356	0.00010099	1	0.010099	0.000232157	1	0.0232157	0.000276087	1	0.0276087	5.08104e-05	1	0.00508104	0	1	0	0	1	0	3.71154e-05	1	0.00371154	4.80313e-05	1	0.00480313	2.5257e-05	1	0.0025257
k__Bacteria;p__Spirochaetes;c__Spirochaetes;o__Spirochaetales;f__Spirochaetaceae;g__Treponema	0.0163092	0.0958164	0.517606		2.81473	1.39961	5.87219	1.54827	0.0355265	1	3.55265	0.0127615	1	1.27615	0.0236259	1	2.36259	0.00925066	1	0.925066	0.0463982	1	4.63982	0.0413211	1	4.13211	0.0456786	1	4.56786	0.0630273	1	6.30273	0.0707724	1	7.07724	0.0446374	1	4.46374	0.0435164	1	4.35164	0.0846993	1	8.46993
k__Bacteria;p__Firmicutes;c__Clostridia;o__Clostridiales;f__Veillonellaceae;g__Selenomonas	0.0249747	0.10207	0.400531		1.37583	0.886769	0.339066	0.134248	0.00383672	1	0.383672	0.0102159	1	1.02159	0.0299605	1	2.99605	0.0168653	1	1.68653	0.00485319	1	0.485319	0.0168183	1	1.68183	0.00271328	1	0.271328	0.00200177	1	0.200177	0.00395776	1	0.395776	0.00534462	1	0.534462	0.00171712	1	0.171712	0.0046094	1	0.46094
k__Bacteria;p__Proteobacteria;c__Gammaproteobacteria;o__Aeromonadales;f__Succinivibrionaceae;g__Succinivibrio	0.0163092	0.102204	0.42263		0.0544478	0.0299432	0.0152982	0.0122612	0.000313578	1	0.0313578	0.000589164	1	0.0589164	0.000766871	1	0.0766871	0.000141386	1	0.0141386	0.000409039	1	0.0409039	0.00104683	1	0.104683	0.000132107	1	0.0132107	2.85968e-05	1	0.00285968	0.000219064	1	0.0219064	8.66026e-05	1	0.00866026	6.00391e-05	1	0.00600391	0.000391483	1	0.0391483
k__Archaea;p__Euryarchaeota;c__Thermoplasmata;o__E2;f__[Methanomassiliicoccaceae];g__vadinCA11	0.0249747	0.10671	0.388074		0.219071	0.0930749	0.105136	0.0396431	0.00208437	1	0.208437	0.00393517	1	0.393517	0.002059	1	0.2059	0.00135326	1	0.135326	0.00263111	1	0.263111	0.00108134	1	0.108134	0.000833291	1	0.0833291	0.00135835	1	0.135835	0.00105151	1	0.105151	0.000371154	1	0.0371154	0.00163306	1	0.163306	0.00106079	1	0.106079
k__Bacteria;p__Lentisphaerae;c__[Lentisphaeria];o__Z20;f__R4-45B;g__	0.0161224	0.108251	0.286146		0.0114461	0.0165282	0.0572702	0.0484364	5.53373e-05	1	0.00553373	0	1	0	5.25254e-05	1	0.00525254	0	1	0	0.000475369	1	0.0475369	0.000103533	1	0.0103533	0.00158529	1	0.158529	0.000643427	1	0.0643427	0.000175252	1	0.0175252	0.000408269	1	0.0408269	0.000144094	1	0.0144094	0.000479883	1	0.0479883
k__Bacteria;p__Proteobacteria;c__Gammaproteobacteria;o__Xanthomonadales;f__Xanthomonadaceae;g__	0.0200963	0.111121	0.40466		0.0212139	0.0178022	0.000444503	0.000631077	0	1	0	4.44652e-05	1	0.00444652	0.000168081	1	0.0168081	0.000171682	1	0.0171682	0.000497479	1	0.0497479	0.000391124	1	0.0391124	0	1	0	1.42984e-05	1	0.00142984	0	1	0	1.23718e-05	1	0.00123718	0	1	0	0	1	0
k__Bacteria;p__Proteobacteria;c__Alphaproteobacteria;o__Rhizobiales;f__Rhizobiaceae;g__Agrobacterium	0.0249747	0.111791	0.274573		0.0263231	0.0261912	0.00340555	0.00279905	7.3783e-05	1	0.0073783	6.66978e-05	1	0.00666978	0.000136566	1	0.0136566	4.03959e-05	1	0.00403959	0.000652251	1	0.0652251	0.000609693	1	0.0609693	0	1	0	2.85968e-05	1	0.00285968	1.46043e-05	1	0.00146043	8.66026e-05	1	0.00866026	2.40157e-05	1	0.00240157	5.0514e-05	1	0.0050514
k__Bacteria;p__Firmicutes;c__Clostridia;o__Clostridiales;f__Lachnospiraceae;g__Lachnospira	0.0155676	0.112566	0.361546		0.40861	0.38285	0.0011688	0.00152376	0.00164167	1	0.164167	0.0079815	1	0.79815	0.00487436	1	0.487436	0.00989699	1	0.989699	0.000110551	1	0.0110551	1.15036e-05	1	0.00115036	0	1	0	4.28951e-05	1	0.00428951	1.46043e-05	1	0.00146043	0	1	0	0	1	0	1.26285e-05	1	0.00126285
k__Bacteria;p__Bacteroidetes;c__Bacteroidia;o__Bacteroidales;f__RF16;g__	0.0247217	0.116192	0.449031		0.0939369	0.0829016	0.252012	0.0919651	0.00142032	1	0.142032	0	1	0	0.00237415	1	0.237415	0	1	0	0.00110551	1	0.110551	0.000736233	1	0.0736233	0.00301814	1	0.301814	0.00391776	1	0.391776	0.00125597	1	0.125597	0.00316718	1	0.316718	0.00174114	1	0.174114	0.00202056	1	0.202056
k__Bacteria;p__Tenericutes;c__Mollicutes;o__Acholeplasmatales;f__;g__	0.0224867	0.11743	0.288511		0.0209027	0.0413398	0.100361	0.0779481	0	1	0	0	1	0	0	1	0	0	1	0	0.00112762	1	0.112762	0.00012654	1	0.012654	0.00159545	1	0.159545	0.00207326	1	0.207326	0.000292086	1	0.0292086	2.47436e-05	1	0.00247436	0.000432282	1	0.0432282	0.00160382	1	0.160382
k__Bacteria;p__Proteobacteria;c__Gammaproteobacteria;o__Enterobacteriales;f__Enterobacteriaceae;g__	0.0239683	0.11858	0.291773		0.0134059	0.0128923	0.00158711	0.00182127	5.53373e-05	1	0.00553373	3.33489e-05	1	0.00333489	7.35356e-05	1	0.00735356	2.01979e-05	1	0.00201979	0.000265322	1	0.0265322	0.000356613	1	0.0356613	0	1	0	1.42984e-05	1	0.00142984	4.38129e-05	1	0.00438129	3.71154e-05	1	0.00371154	0	1	0	0	1	0
k__Bacteria;p__Proteobacteria;c__Alphaproteobacteria;o__Rhizobiales;f__Methylobacteriaceae;g__Methylobacterium	0.00388491	0.121727	0.510239		0.0423838	0.0281873	0.00165417	0.00128007	0.00012912	1	0.012912	0.000133396	1	0.0133396	0.000630305	1	0.0630305	0.000353464	1	0.0353464	0.000928628	1	0.0928628	0.000368117	1	0.0368117	3.04863e-05	1	0.00304863	1.42984e-05	1	0.00142984	2.92086e-05	1	0.00292086	0	1	0	0	1	0	2.5257e-05	1	0.0025257
k__Bacteria;p__Firmicutes;c__Clostridia;o__Clostridiales;f__Lachnospiraceae;g__Shuttleworthia	0.037373	0.130113	0.370316		2.08269	1.5413	0.393742	0.222761	0.0117131	1	1.17131	0.0319482	1	3.19482	0.0230166	1	2.30166	0.0475863	1	4.75863	0.00229946	1	0.229946	0.00839766	1	0.839766	0.00102637	1	0.102637	0.00411793	1	0.411793	0.00354884	1	0.354884	0.0039466	1	0.39466	0.00834544	1	0.834544	0.00263936	1	0.263936
k__Bacteria;p__Firmicutes;c__Clostridia;o__Clostridiales;f__Eubacteriaceae;g__Pseudoramibacter_Eubacterium	0.00280167	0.131678	0.508299		0.0311027	0.0209764	0.000824786	0.00184428	0.000387361	1	0.0387361	0.00038907	1	0.038907	8.40407e-05	1	0.00840407	0.00068673	1	0.068673	7.73857e-05	1	0.00773857	0.000241576	1	0.0241576	0	1	0	0	1	0	0	1	0	4.94872e-05	1	0.00494872	0	1	0	0	1	0
k__Bacteria;p__Fibrobacteres;c__Fibrobacteria;o__Fibrobacterales;f__Fibrobacteraceae;g__Fibrobacter	0.037373	0.135118	0.35878		2.21022	1.49018	8.12371	5.3878	0.0291812	1	2.91812	0.00317926	1	0.317926	0.00313052	1	0.313052	0.0450111	1	4.50111	0.02808	1	2.808	0.0240311	1	2.40311	0.186169	1	18.6169	0.0804713	1	8.04713	0.0227827	1	2.27827	0.0720533	1	7.20533	0.0295273	1	2.95273	0.0964186	1	9.64186
k__Bacteria;p__Proteobacteria;c__Alphaproteobacteria;o__Rhizobiales;f__Brucellaceae;g__Ochrobactrum	0.037373	0.140522	0.413956		0.0400274	0.0180519	0.0144548	0.0117063	0.000424252	1	0.0424252	0.000444652	1	0.0444652	4.20203e-05	1	0.00420203	0.000595839	1	0.0595839	0.000342708	1	0.0342708	0.000552175	1	0.0552175	0.000365835	1	0.0365835	1.42984e-05	1	0.00142984	0.000175252	1	0.0175252	0.000123718	1	0.0123718	2.40157e-05	1	0.00240157	0.00016417	1	0.016417
k__Bacteria;p__Verrucomicrobia;c__Verruco-5;o__WCHB1-41;f__;g__	0.0360487	0.141191	0.0437555		0.012334	0.0261372	0.0244915	0.0305275	0	1	0	0	1	0	2.10102e-05	1	0.00210102	0	1	0	0.000707526	1	0.0707526	1.15036e-05	1	0.00115036	0.000884101	1	0.0884101	0.000142984	1	0.0142984	4.38129e-05	1	0.00438129	3.71154e-05	1	0.00371154	0.000336219	1	0.0336219	2.5257e-05	1	0.0025257
k__Bacteria;p__Firmicutes;c__Bacilli;o__Lactobacillales;f__Lactobacillaceae;g__Lactobacillus	0.0449512	0.150908	0.240679		0.0271429	0.0299223	0.00323723	0.00247824	0.000350469	1	0.0350469	8.89304e-05	1	0.00889304	0.000126061	1	0.0126061	0	1	0	0.000165826	1	0.0165826	0.000897284	1	0.0897284	6.09725e-05	1	0.00609725	1.42984e-05	1	0.00142984	4.38129e-05	1	0.00438129	0	1	0	1.20078e-05	1	0.00120078	6.31425e-05	1	0.00631425
k__Bacteria;p__Firmicutes;c__Clostridia;o__Clostridiales;f__Veillonellaceae;g__Mitsuokella	0.0495102	0.160481	0.233191		0.0165453	0.020896	0.000243405	0.00054427	0	1	0	0.000478001	1	0.0478001	0.000441214	1	0.0441214	5.04948e-05	1	0.00504948	0	1	0	2.30073e-05	1	0.00230073	0	1	0	0	1	0	1.46043e-05	1	0.00146043	0	1	0	0	1	0	0	1	0
k__Bacteria;p__Bacteroidetes;c__Bacteroidia;o__Bacteroidales;f__BS11;g__	0.0546639	0.160575	0.174367		0.213255	0.387619	0.480089	0.135347	0.000295132	1	0.0295132	0.00133396	1	0.133396	0.000294142	1	0.0294142	0	1	0	0.0107456	1	1.07456	0.00012654	1	0.012654	0.00288603	1	0.288603	0.006134	1	0.6134	0.00572488	1	0.572488	0.00378577	1	0.378577	0.0064482	1	0.64482	0.00382643	1	0.382643
k__Bacteria;p__Actinobacteria;c__Actinobacteria;o__Actinomycetales;f__Microbacteriaceae;g__Cryocola	0.0546639	0.165755	0.289706		0.0201637	0.0117964	0.00797857	0.00654687	0.000166012	1	0.0166012	6.66978e-05	1	0.00666978	9.45458e-05	1	0.00945458	0.000161584	1	0.0161584	0.000375873	1	0.0375873	0.000345109	1	0.0345109	0.00019308	1	0.019308	5.71935e-05	1	0.00571935	2.92086e-05	1	0.00292086	0.00013609	1	0.013609	0	1	0	6.31425e-05	1	0.00631425
k__Bacteria;p__Proteobacteria;c__Betaproteobacteria;o__Burkholderiales;f__Comamonadaceae;g__	0.0529758	0.165991	0.3184		0.022094	0.0213748	0.00138519	0.00146361	0.000424252	1	0.0424252	3.33489e-05	1	0.00333489	0.000178586	1	0.0178586	0	1	0	0.00058592	1	0.058592	0.000103533	1	0.0103533	0	1	0	1.42984e-05	1	0.00142984	4.38129e-05	1	0.00438129	1.23718e-05	1	0.00123718	0	1	0	1.26285e-05	1	0.00126285
k__Bacteria;p__Firmicutes;c__Clostridia;o__Clostridiales;f__Veillonellaceae;g__Acidaminococcus	0.0585386	0.166746	0.113213		0.0980032	0.193949	0	0	0	1	0	0.00529136	1	0.529136	0.00057778	1	0.057778	0	1	0	1.10551e-05	1	0.00110551	0	1	0	0	1	0	0	1	0	0	1	0	0	1	0	0	1	0	0	1	0
k__Bacteria;p__Bacteroidetes;c__Bacteroidia;o__Bacteroidales;f__;g__	0.0781691	0.216115	0.0432814		3.01714	2.88997	3.90987	0.675482	0.0223009	1	2.23009	0.00692545	1	0.692545	0.0301916	1	3.01916	0.004898	1	0.4898	0.0913814	1	9.13814	0.025331	1	2.5331	0.0451095	1	4.51095	0.037905	1	3.7905	0.0364377	1	3.64377	0.0490665	1	4.90665	0.038341	1	3.8341	0.0277322	1	2.77322
k__Bacteria;p__Proteobacteria;c__Alphaproteobacteria;o__Sphingomonadales;f__Sphingomonadaceae;g__Sphingomonas	0.00280167	0.263357	0.451178		0.0217218	0.0165931	0.000412393	0.000922139	0.000202903	1	0.0202903	7.78141e-05	1	0.00778141	9.45458e-05	1	0.00945458	5.04948e-05	1	0.00504948	0.000486424	1	0.0486424	0.000391124	1	0.0391124	0	1	0	0	1	0	0	1	0	2.47436e-05	1	0.00247436	0	1	0	0	1	0
k__Bacteria;p__Synergistetes;c__Synergistia;o__Synergistales;f__Dethiosulfovibrionaceae;g__Pyramidobacter	0.109315	0.277718	0.168342		0.0614848	0.0344147	0.0333523	0.0277596	0.000590264	1	0.0590264	0.000400187	1	0.0400187	0.000441214	1	0.0441214	0.000141386	1	0.0141386	0.00114973	1	0.114973	0.000966306	1	0.0966306	0.000111783	1	0.0111783	0.000142984	1	0.0142984	0.000934675	1	0.0934675	0.00027218	1	0.027218	0.000312204	1	0.0312204	0.000227313	1	0.0227313
k__Bacteria;p__Firmicutes;c__Clostridia;o__Clostridiales;f__[Mogibacteriaceae];g__	0.109315	0.285433	0.297817		0.905286	0.364923	0.535424	0.16763	0.0133916	1	1.33916	0.00485782	1	0.485782	0.0063976	1	0.63976	0.00538275	1	0.538275	0.0135314	1	1.35314	0.0107559	1	1.07559	0.00371932	1	0.371932	0.00430381	1	0.430381	0.00790092	1	0.790092	0.00582712	1	0.582712	0.00696454	1	0.696454	0.00340969	1	0.340969
k__Bacteria;p__Verrucomicrobia;c__Verruco-5;o__WCHB1-41;f__WCHB1-25;g__	0.108695	0.291923	0.0227612		0.136532	0.205708	0.182336	0.0521935	0.00121742	1	0.121742	0	1	0	0.000136566	1	0.0136566	0	1	0	0.00583709	1	0.583709	0.00100082	1	0.100082	0.00244906	1	0.244906	0.00157282	1	0.157282	0.00148964	1	0.148964	0.00206609	1	0.206609	0.00237755	1	0.237755	0.000985023	1	0.0985023
k__Bacteria;p__Proteobacteria;c__Deltaproteobacteria;o__GMD14H09;f__;g__	0.121495	0.300539	0.244734		0.0207575	0.0277486	0.0903475	0.0818693	0	1	0	0	1	0	5.25254e-05	1	0.00525254	0	1	0	0.000652251	1	0.0652251	0.000540671	1	0.0540671	0.00121945	1	0.121945	0.000157282	1	0.0157282	0.00113914	1	0.113914	0	1	0	0.000480313	1	0.0480313	0.00242467	1	0.242467
k__Bacteria;p__Firmicutes;c__Erysipelotrichi;o__Erysipelotrichales;f__Erysipelotrichaceae;g__Catenibacterium	0.149541	0.319475	0.0217951		1.12155	0.803867	0.813764	1.2164	0.0135945	1	1.35945	0.00350163	1	0.350163	0.0204219	1	2.04219	0.0223793	1	2.23793	0.00343814	1	0.343814	0.00395725	1	0.395725	0.00978609	1	0.978609	0.000714919	1	0.0714919	0.0010077	1	0.10077	0.00133615	1	0.133615	0.0344024	1	3.44024	0.00157856	1	0.157856
k__Bacteria;p__Proteobacteria;c__Alphaproteobacteria;o__;f__;g__	0.153151	0.319916	0.0997518		0.00257952	0.00576799	0.00850238	0.0111816	0	1	0	0	1	0	0	1	0	0	1	0	0.000154771	1	0.0154771	0	1	0	0.000325187	1	0.0325187	8.57903e-05	1	0.00857903	0	1	0	0	1	0	3.60235e-05	1	0.00360235	6.31425e-05	1	0.00631425
k__Bacteria;p__Elusimicrobia;c__Elusimicrobia;o__Elusimicrobiales;f__Elusimicrobiaceae;g__	0.135084	0.325587	0.00213544		0.0130893	0.0287573	0.0151985	0.0145725	0	1	0	0	1	0	0	1	0	0	1	0	0.000773857	1	0.0773857	1.15036e-05	1	0.00115036	0.000335349	1	0.0335349	4.28951e-05	1	0.00428951	7.30215e-05	1	0.00730215	0	1	0	0.000372243	1	0.0372243	8.83995e-05	1	0.00883995
k__Bacteria;p__Firmicutes;c__Erysipelotrichi;o__Erysipelotrichales;f__Erysipelotrichaceae;g__p-75-a5	0.149541	0.326904	0.218965		0.120132	0.0761515	0.0611714	0.0200247	0.00143877	1	0.143877	0.000144512	1	0.0144512	0.00068283	1	0.068283	0.00078772	1	0.078772	0.00166932	1	0.166932	0.00248479	1	0.248479	0.000477618	1	0.0477618	0.000414653	1	0.0414653	0.000584172	1	0.0584172	0.000729936	1	0.0729936	0.00099665	1	0.099665	0.000467254	1	0.0467254
k__Bacteria;p__Firmicutes;c__Clostridia;o__Clostridiales;f__Veillonellaceae;g__Dialister	0.139649	0.328176	0.199838		0.169288	0.23953	0	0	0	1	0	0.00494675	1	0.494675	0.00521052	1	0.521052	0	1	0	0	1	0	0	1	0	0	1	0	0	1	0	0	1	0	0	1	0	0	1	0	0	1	0
k__Bacteria;p__Verrucomicrobia;c__Verruco-5;o__WCHB1-41;f__RFP12;g__	0.149541	0.334688	0.273822		0.231697	0.195004	0.445801	0.150858	0.00293288	1	0.293288	0.000111163	1	0.0111163	0.00133415	1	0.133415	8.07918e-05	1	0.00807918	0.00457681	1	0.457681	0.00486604	1	0.486604	0.00717443	1	0.717443	0.00550488	1	0.550488	0.00289165	1	0.289165	0.00316718	1	0.316718	0.00457498	1	0.457498	0.00343495	1	0.343495
k__Bacteria;p__Spirochaetes;c__Spirochaetes;o__Spirochaetales;f__Spirochaetaceae;g__	0.146686	0.336304	0.0392169		0.0140133	0.0207279	0.0201231	0.00525525	0.000202903	1	0.0202903	0	1	0	6.30305e-05	1	0.00630305	0	1	0	0.000574865	1	0.0574865	0	1	0	0.000172755	1	0.0172755	0.000157282	1	0.0157282	0.000248273	1	0.0248273	0.000123718	1	0.0123718	0.000240157	1	0.0240157	0.000265198	1	0.0265198
k__Bacteria;p__Firmicutes;c__Erysipelotrichi;o__Erysipelotrichales;f__Erysipelotrichaceae;g__L7A_E11	0.200185	0.355045	0.117355		0.0310948	0.0327886	0.0136084	0.00864841	0.000110675	1	0.0110675	0.000233442	1	0.0233442	0.000136566	1	0.0136566	8.07918e-05	1	0.00807918	0.00102812	1	0.102812	0.000276087	1	0.0276087	0.000223566	1	0.0223566	0.000200177	1	0.0200177	7.30215e-05	1	0.00730215	0.000235064	1	0.0235064	7.2047e-05	1	0.0072047	1.26285e-05	1	0.00126285
k__Bacteria;p__Firmicutes;c__Clostridia;o__Clostridiales;f__Clostridiaceae;g__Clostridium	0.200185	0.361873	0.000150673		1.53889	1.70752	1.56891	0.273404	0.0150333	1	1.50333	0.00373508	1	0.373508	0.00125011	1	0.125011	0.0522117	1	5.22117	0.00948527	1	0.948527	0.0106179	1	1.06179	0.0139221	1	1.39221	0.0215048	1	2.15048	0.0162546	1	1.62546	0.0145863	1	1.45863	0.0142533	1	1.42533	0.0136135	1	1.36135
k__Bacteria;p__Firmicutes;c__Clostridia;o__Clostridiales;f__Lachnospiraceae;g__Blautia	0.200185	0.368968	0.151703		0.117328	0.0892821	0.187141	0.0752031	0.00119897	1	0.119897	5.55815e-05	1	0.00555815	0.000210102	1	0.0210102	0.00122198	1	0.122198	0.00271955	1	0.271955	0.00163352	1	0.163352	0.00152431	1	0.152431	0.00200177	1	0.200177	0.00341741	1	0.341741	0.00155885	1	0.155885	0.00100866	1	0.100866	0.00171748	1	0.171748
k__Bacteria;p__Bacteroidetes;c__Bacteroidia;o__Bacteroidales;f__[Paraprevotellaceae];g__CF231	0.200185	0.376347	0.157792		0.197718	0.138253	0.327588	0.160929	0.00420563	1	0.420563	0.00030014	1	0.030014	0.00126061	1	0.126061	0.000777621	1	0.0777621	0.00329442	1	0.329442	0.00202464	1	0.202464	0.00543672	1	0.543672	0.00336012	1	0.336012	0.0027164	1	0.27164	0.00506007	1	0.506007	0.00072047	1	0.072047	0.00236153	1	0.236153
k__Bacteria;p__Firmicutes;c__Erysipelotrichi;o__Erysipelotrichales;f__Erysipelotrichaceae;g__RFN20	0.200185	0.384028	0.221048		0.127528	0.0948256	0.25997	0.148035	0.00330179	1	0.330179	0.00123391	1	0.123391	0.000388688	1	0.0388688	0.000747324	1	0.0747324	0.000818077	1	0.0818077	0.00116187	1	0.116187	0.00464407	1	0.464407	0.00291687	1	0.291687	0.000788632	1	0.0788632	0.000779423	1	0.0779423	0.00237755	1	0.237755	0.00409163	1	0.409163
k__Bacteria;p__Actinobacteria;c__Actinobacteria;o__Actinomycetales;f__Microbacteriaceae;g__Curtobacterium	0.200185	0.392029	0.171389		0.0139624	0.0116838	0.00575804	0.00511902	0	1	0	5.55815e-05	1	0.00555815	8.40407e-05	1	0.00840407	0.00010099	1	0.010099	0.000309543	1	0.0309543	0.000287591	1	0.0287591	1.01621e-05	1	0.00101621	4.28951e-05	1	0.00428951	4.38129e-05	1	0.00438129	0.000160833	1	0.0160833	1.20078e-05	1	0.00120078	7.5771e-05	1	0.0075771
k__Bacteria;p__Firmicutes;c__Erysipelotrichi;o__Erysipelotrichales;f__Erysipelotrichaceae;g__Sharpea	0.192225	0.392807	0.341884		0.279573	0.2728	0.00150182	0.00170558	0.00654824	1	0.654824	0.00642522	1	0.642522	0.00218506	1	0.218506	0.00161584	1	0.161584	0	1	0	0	1	0	5.08104e-05	1	0.00508104	1.42984e-05	1	0.00142984	0	1	0	1.23718e-05	1	0.00123718	0	1	0	1.26285e-05	1	0.00126285
k__Bacteria;p__Proteobacteria;c__Alphaproteobacteria;o__Rhizobiales;f__Phyllobacteriaceae;g__Phyllobacterium	0.199397	0.398795	0.0916582		0.0230623	0.0308324	0.00814019	0.0123569	0.000258241	1	0.0258241	7.78141e-05	1	0.00778141	1.05051e-05	1	0.00105051	4.03959e-05	1	0.00403959	9.94959e-05	1	0.00994959	0.000897284	1	0.0897284	0	1	0	2.85968e-05	1	0.00285968	0.000350503	1	0.0350503	0	1	0	8.40548e-05	1	0.00840548	2.5257e-05	1	0.0025257
k__Bacteria;p__Firmicutes;c__Clostridia;o__Clostridiales;f__Lachnospiraceae;g__	0.262332	0.432617	0.162749		10.3772	3.25574	7.97714	2.05364	0.0818807	1	8.18807	0.14798	1	14.798	0.131282	1	13.1282	0.125621	1	12.5621	0.0600734	1	6.00734	0.0757975	1	7.57975	0.0521315	1	5.21315	0.0677886	1	6.77886	0.0894805	1	8.94805	0.113486	1	11.3486	0.0917398	1	9.17398	0.0640012	1	6.40012
k__Bacteria;p__Chloroflexi;c__Anaerolineae;o__Anaerolineales;f__Anaerolinaceae;g__SHD-231	0.262332	0.440342	0.0144212		0.196154	0.294221	0.253597	0.16184	0.000590264	1	0.0590264	0	1	0	0.0006198	1	0.06198	0.000131287	1	0.0131287	0.00836871	1	0.836871	0.00205915	1	0.205915	0.00339414	1	0.339414	0.00160142	1	0.160142	0.0054328	1	0.54328	0.000259808	1	0.0259808	0.00182519	1	0.182519	0.0027025	1	0.27025
k__Bacteria;p__Firmicutes;c__Clostridia;o__Clostridiales;Other;Other	0.262332	0.448349	0.0814283		0.0146936	0.0169607	0.0372181	0.0507346	7.3783e-05	1	0.0073783	1.11163e-05	1	0.00111163	3.15153e-05	1	0.00315153	0	1	0	0.000420094	1	0.0420094	0.000345109	1	0.0345109	0.000152431	1	0.0152431	7.14919e-05	1	0.00714919	0.000394316	1	0.0394316	4.94872e-05	1	0.00494872	0.00147696	1	0.147696	8.83995e-05	1	0.00883995
k__Bacteria;p__Proteobacteria;c__Deltaproteobacteria;o__Desulfovibrionales;f__Desulfovibrionaceae;g__	0.258974	0.450807	0.0457758		0.0137998	0.0187062	0.0200708	0.00774355	0	1	0	0	1	0	4.20203e-05	1	0.00420203	0	1	0	0.000475369	1	0.0475369	0.000310598	1	0.0310598	0.00024389	1	0.024389	0.000142984	1	0.0142984	0.000350503	1	0.0350503	0.000148462	1	0.0148462	0.000192125	1	0.0192125	0.000126285	1	0.0126285
k__Bacteria;p__Firmicutes;c__Clostridia;o__Clostridiales;f__Ruminococcaceae;g__Ruminococcus	0.336668	0.510433	0.0596805		3.2673	1.82198	4.06632	1.30767	0.0348256	1	3.48256	0.0183975	1	1.83975	0.027933	1	2.7933	0.0118865	1	1.18865	0.0691054	1	6.91054	0.0338897	1	3.38897	0.0220619	1	2.20619	0.0459121	1	4.59121	0.0307713	1	3.07713	0.0620446	1	6.20446	0.0485116	1	4.85116	0.0346778	1	3.46778
k__Bacteria;p__Firmicutes;c__Clostridia;o__Clostridiales;f__Christensenellaceae;g__	0.336668	0.5188	0.0429635		0.130426	0.111133	0.171714	0.0814564	0.00130965	1	0.130965	0.000333489	1	0.0333489	0.00068283	1	0.068283	0.000161584	1	0.0161584	0.00339392	1	0.339392	0.00194412	1	0.194412	0.000853615	1	0.0853615	0.00160142	1	0.160142	0.00185475	1	0.185475	0.0020166	1	0.20166	0.00320609	1	0.320609	0.000770338	1	0.0770338
k__Bacteria;p__Firmicutes;c__Clostridia;o__Clostridiales;f__Ruminococcaceae;g__	0.336668	0.527447	0.123488		8.84252	2.69036	7.21997	1.45092	0.065298	1	6.5298	0.0938104	1	9.38104	0.136944	1	13.6944	0.0514744	1	5.14744	0.0870147	1	8.70147	0.0960094	1	9.60094	0.0641329	1	6.41329	0.0827161	1	8.27161	0.0723643	1	7.23643	0.050378	1	5.0378	0.0964109	1	9.64109	0.0671962	1	6.71962
k__Bacteria;p__Tenericutes;c__Mollicutes;o__;f__;g__	0.335822	0.535039	0.0416256		0.00947841	0.0130011	0.0164725	0.019852	5.53373e-05	1	0.00553373	0	1	0	1.05051e-05	1	0.00105051	0	1	0	0.000364818	1	0.0364818	0.000138044	1	0.0138044	5.08104e-05	1	0.00508104	0.000600532	1	0.0600532	8.76258e-05	1	0.00876258	0.000123718	1	0.0123718	1.20078e-05	1	0.00120078	0.000113656	1	0.0113656
k__Bacteria;p__SR1;c__;o__;f__;g__	0.333265	0.540119	0.0739113		0.0341242	0.0507353	0.0740446	0.0860808	0.00143877	1	0.143877	0	1	0	4.20203e-05	1	0.00420203	0	1	0	0.000210047	1	0.0210047	0.000356613	1	0.0356613	0.000853615	1	0.0853615	0.000672024	1	0.0672024	0.000131439	1	0.0131439	0	1	0	0.00254566	1	0.254566	0.000239941	1	0.0239941
k__Bacteria;p__Firmicutes;c__Bacilli;o__Lactobacillales;f__Streptococcaceae;g__Streptococcus	0.42334	0.593939	0.118313		0.0843171	0.0882976	0.349713	0.504628	0.00047959	1	0.047959	0.000144512	1	0.0144512	0.000126061	1	0.0126061	0.000151485	1	0.0151485	0.00215574	1	0.215574	0.00200163	1	0.200163	0.0146436	1	1.46436	0.00171581	1	0.171581	0.0016941	1	0.16941	7.42308e-05	1	0.00742308	0.000468305	1	0.0468305	0.00238679	1	0.238679
k__Bacteria;p__Actinobacteria;c__Coriobacteriia;o__Coriobacteriales;f__Coriobacteriaceae;g__Atopobium	0.42334	0.602938	0.0397122		0.0192416	0.0100552	0.0150075	0.0107539	0.00012912	1	0.012912	5.55815e-05	1	0.00555815	0.000220607	1	0.0220607	0.000131287	1	0.0131287	0.000364818	1	0.0364818	0.00025308	1	0.025308	0.000274376	1	0.0274376	7.14919e-05	1	0.00714919	0.000321295	1	0.0321295	0.000111346	1	0.0111346	8.40548e-05	1	0.00840548	3.78855e-05	1	0.00378855
k__Bacteria;p__Firmicutes;c__Clostridia;o__Clostridiales;f__Lachnospiraceae;g__Roseburia	0.42334	0.612214	0.0372331		0.038949	0.0300891	0.0272657	0.0293163	0.000922288	1	0.0922288	0.000122279	1	0.0122279	1.05051e-05	1	0.00105051	0.00029287	1	0.029287	0.000574865	1	0.0574865	0.000414131	1	0.0414131	0.000152431	1	0.0152431	0.000214476	1	0.0214476	0.00020446	1	0.020446	0.000915513	1	0.0915513	4.80313e-05	1	0.00480313	0.000101028	1	0.0101028
k__Bacteria;p__Firmicutes;c__Clostridia;o__Clostridiales;f__Veillonellaceae;g__	0.42334	0.62178	0.137043		0.725918	0.487752	0.431048	0.189351	0.0030251	1	0.30251	0.00949332	1	0.949332	0.0152954	1	1.52954	0.00341345	1	0.341345	0.00180198	1	0.180198	0.0105258	1	1.05258	0.00283522	1	0.283522	0.00152993	1	0.152993	0.00765265	1	0.765265	0.00429301	1	0.429301	0.00479112	1	0.479112	0.00476094	1	0.476094
k__Bacteria;p__Firmicutes;c__Clostridia;o__Clostridiales;f__Veillonellaceae;g__Succiniclasticum	0.42334	0.63165	0.132569		2.84372	0.571064	2.26135	0.885154	0.0290152	1	2.90152	0.0294804	1	2.94804	0.0176275	1	1.76275	0.0295294	1	2.95294	0.0278257	1	2.78257	0.0371453	1	3.71453	0.0132412	1	1.32412	0.0187738	1	1.87738	0.0383363	1	3.83363	0.0303356	1	3.03356	0.0195367	1	1.95367	0.0154573	1	1.54573
k__Bacteria;p__Bacteroidetes;c__Bacteroidia;o__Bacteroidales;f__[Paraprevotellaceae];g__YRC22	0.521839	0.690886	0.00526142		0.384025	0.233694	0.411674	0.13286	0.00468522	1	0.468522	0.00184531	1	0.184531	0.00397092	1	0.397092	0.000555443	1	0.0555443	0.00799284	1	0.799284	0.00399176	1	0.399176	0.00609725	1	0.609725	0.00418942	1	0.418942	0.00525755	1	0.525755	0.00206609	1	0.206609	0.00404664	1	0.404664	0.00304347	1	0.304347
k__Bacteria;p__Bacteroidetes;c__Bacteroidia;o__Bacteroidales;f__S24-7;g__	0.521839	0.700756	0.135407		1.05006	0.90931	0.532511	0.168242	0.00708317	1	0.708317	0.000878188	1	0.0878188	0.00734305	1	0.734305	0.00215108	1	0.215108	0.0251061	1	2.51061	0.020442	1	2.0442	0.0056298	1	0.56298	0.00400355	1	0.400355	0.00622143	1	0.622143	0.00807878	1	0.807878	0.00272578	1	0.272578	0.00529134	1	0.529134
k__Bacteria;p__Firmicutes;c__Clostridia;o__Clostridiales;f__Veillonellaceae;g__Anaerovibrio	0.521839	0.710912	0.0270543		0.0597141	0.0435282	0.0729803	0.0356352	0.000719385	1	0.0719385	0.000111163	1	0.0111163	0.000556769	1	0.0556769	0.000302969	1	0.0302969	0.000420094	1	0.0420094	0.00147247	1	0.147247	0.000538591	1	0.0538591	0.000157282	1	0.0157282	0.00116834	1	0.116834	0.000655705	1	0.0655705	0.000684446	1	0.0684446	0.00117445	1	0.117445
k__Bacteria;p__Firmicutes;c__Clostridia;o__Clostridiales;f__Lachnospiraceae;Other	0.521839	0.721366	0.016273		0.146792	0.0603743	0.176289	0.150511	0.00169701	1	0.169701	0.00133396	1	0.133396	0.000703841	1	0.0703841	0.000908907	1	0.0908907	0.00256478	1	0.256478	0.00159901	1	0.159901	0.000701184	1	0.0701184	0.00255941	1	0.255941	0.00128518	1	0.128518	0.000531987	1	0.0531987	0.00476711	1	0.476711	0.000732453	1	0.0732453
k__Bacteria;p__Proteobacteria;c__Betaproteobacteria;o__Burkholderiales;f__Alcaligenaceae;g__Sutterella	0.630954	0.760381	0.128417		0.0755453	0.0734225	0.0331399	0.0266742	0.00060871	1	0.060871	4.44652e-05	1	0.00444652	0.000378183	1	0.0378183	3.02969e-05	1	0.00302969	0.00149244	1	0.149244	0.00197863	1	0.197863	0.000172755	1	0.0172755	0.000457548	1	0.0457548	0.000876258	1	0.0876258	0.000185577	1	0.0185577	0.000132086	1	0.0132086	0.00016417	1	0.016417
k__Bacteria;p__Firmicutes;c__Clostridia;o__Clostridiales;f__Lachnospiraceae;g__Moryella	0.630954	0.770256	0.00102316		0.440244	0.326354	0.456601	0.155259	0.00545995	1	0.545995	0.00126726	1	0.126726	0.00142869	1	0.142869	0.00226217	1	0.226217	0.0106129	1	1.06129	0.0053837	1	0.53837	0.00472537	1	0.472537	0.00361749	1	0.361749	0.00665956	1	0.665956	0.00202897	1	0.202897	0.00617202	1	0.617202	0.00419266	1	0.419266
k__Bacteria;p__Proteobacteria;c__Gammaproteobacteria;o__Aeromonadales;f__Succinivibrionaceae;g__Ruminobacter	0.592177	0.773121	0.0321563		0.00719329	0.0155759	0.00307893	0.00348439	0	1	0	0	1	0	0	1	0	0	1	0	0.000420094	1	0.0420094	1.15036e-05	1	0.00115036	8.12967e-05	1	0.00812967	0	1	0	2.92086e-05	1	0.00292086	7.42308e-05	1	0.00742308	0	1	0	0	1	0
k__Bacteria;p__Actinobacteria;c__Coriobacteriia;o__Coriobacteriales;f__Coriobacteriaceae;g__	0.630954	0.780391	0.061869		2.96446	1.11396	3.60084	1.35257	0.0208437	1	2.08437	0.0179306	1	1.79306	0.0353811	1	3.53811	0.0261361	1	2.61361	0.0261895	1	2.61895	0.0513868	1	5.13868	0.0332199	1	3.32199	0.0171581	1	1.71581	0.057059	1	5.7059	0.0353462	1	3.53462	0.0486797	1	4.86797	0.0245877	1	2.45877
k__Bacteria;p__Firmicutes;c__Clostridia;o__Clostridiales;f__Lachnospiraceae;g__Pseudobutyrivibrio	0.630954	0.790796	0.000914934		0.701836	0.451207	0.722711	0.185316	0.00332024	1	0.332024	0.010994	1	1.0994	0.00666022	1	0.666022	0.00162593	1	0.162593	0.00483108	1	0.483108	0.0146786	1	1.46786	0.00530461	1	0.530461	0.00840745	1	0.840745	0.00639668	1	0.639668	0.0103305	1	1.03305	0.00504329	1	0.504329	0.00788018	1	0.788018
k__Bacteria;p__Bacteroidetes;c__Bacteroidia;o__Bacteroidales;f__Prevotellaceae;g__Prevotella	0.630954	0.801482	0.0155487		19.911	7.34609	21.335	3.1979	0.191725	1	19.1725	0.172981	1	17.2981	0.27766	1	27.766	0.311745	1	31.1745	0.133601	1	13.3601	0.106949	1	10.6949	0.170977	1	17.0977	0.230919	1	23.0919	0.198414	1	19.8414	0.229249	1	22.9249	0.184825	1	18.4825	0.265716	1	26.5716
k__Bacteria;p__Firmicutes;c__Clostridia;o__Clostridiales;f__Veillonellaceae;g__Megasphaera	0.674219	0.802235	0.0665725		0.000511717	0.000775888	0.00338736	0.00757437	0	1	0	0	1	0	1.05051e-05	1	0.00105051	2.01979e-05	1	0.00201979	0	1	0	0	1	0	0.000203242	1	0.0203242	0	1	0	0	1	0	0	1	0	0	1	0	0	1	0
k__Bacteria;p__Firmicutes;c__Clostridia;o__Clostridiales;f__Ruminococcaceae;Other	0.628542	0.809356	0.0233619		0.029212	0.0383509	0.0202251	0.0147437	0	1	0	0	1	0	0.000136566	1	0.0136566	0	1	0	0.000994959	1	0.0994959	0.000621197	1	0.0621197	0.000132107	1	0.0132107	0.000157282	1	0.0157282	0.000496546	1	0.0496546	3.71154e-05	1	0.00371154	0.000264172	1	0.0264172	0.000126285	1	0.0126285
k__Bacteria;p__Planctomycetes;c__Planctomycetia;o__Pirellulales;f__Pirellulaceae;g__	0.748774	0.818427	0.0251037		0.0372396	0.0446563	0.0263163	0.0179635	0.000442698	1	0.0442698	0.000100047	1	0.0100047	4.20203e-05	1	0.00420203	0	1	0	0.0013045	1	0.13045	0.000345109	1	0.0345109	0.000477618	1	0.0477618	0.000243072	1	0.0243072	0.00051115	1	0.051115	1.23718e-05	1	0.00123718	0.000120078	1	0.0120078	0.000214684	1	0.0214684
k__Bacteria;p__Firmicutes;c__Clostridia;o__Clostridiales;f__Lachnospiraceae;g__Butyrivibrio	0.748774	0.828056	0.00721147		4.01315	1.80839	3.788	0.467903	0.063767	1	6.3767	0.0383957	1	3.83957	0.0127112	1	1.27112	0.0308221	1	3.08221	0.032513	1	3.2513	0.0625798	1	6.25798	0.0376099	1	3.76099	0.0311133	1	3.11133	0.0444409	1	4.44409	0.0331688	1	3.31688	0.0386292	1	3.86292	0.0423181	1	4.23181
k__Bacteria;p__Firmicutes;c__Clostridia;o__Clostridiales;f__;g__	0.748774	0.837914	0.103271		12.267	3.25178	13.9145	1.10048	0.143582	1	14.3582	0.0804264	1	8.04264	0.10982	1	10.982	0.0853969	1	8.53969	0.161172	1	16.1172	0.155621	1	15.5621	0.138133	1	13.8133	0.151534	1	15.1534	0.152995	1	15.2995	0.120217	1	12.0217	0.137045	1	13.7045	0.134948	1	13.4948
k__Bacteria;p__Firmicutes;c__Clostridia;o__Clostridiales;f__Clostridiaceae;g__	0.748774	0.848009	0.100656		0.206771	0.148751	0.132527	0.0499837	0.00285909	1	0.285909	0.000444652	1	0.0444652	0.00119758	1	0.119758	0.000383761	1	0.0383761	0.00317281	1	0.317281	0.00434838	1	0.434838	0.00068086	1	0.068086	0.00137264	1	0.137264	0.00179633	1	0.179633	0.00165782	1	0.165782	0.00182519	1	0.182519	0.000618796	1	0.0618796
k__Bacteria;p__Cyanobacteria;c__4C0d-2;o__YS2;f__;g__	0.748774	0.858351	0.00621807		0.165587	0.153031	0.187208	0.11806	0.00289598	1	0.289598	6.66978e-05	1	0.00666978	0.00429658	1	0.429658	0	1	0	0.0015256	1	0.15256	0.00115036	1	0.115036	0.00229663	1	0.229663	0.00120106	1	0.120106	0.00229287	1	0.229287	6.1859e-05	1	0.0061859	0.00390254	1	0.390254	0.00147753	1	0.147753
k__Bacteria;p__Tenericutes;c__RF3;o__ML615J-28;f__;g__	0.748774	0.868948	0.00896778		0.0227589	0.0167172	0.0261466	0.0188319	0.000202903	1	0.0202903	4.44652e-05	1	0.00444652	7.35356e-05	1	0.00735356	0.000141386	1	0.0141386	0.000420094	1	0.0420094	0.000483153	1	0.0483153	0.000538591	1	0.0538591	0.000343161	1	0.0343161	1.46043e-05	1	0.00146043	9.89744e-05	1	0.00989744	0.000144094	1	0.0144094	0.000429369	1	0.0429369
k__Bacteria;p__Proteobacteria;c__Alphaproteobacteria;o__RF32;f__;g__	0.747059	0.877794	0.00930163		0.0780708	0.100532	0.0630313	0.0440296	0.00293288	1	0.293288	0	1	0	0.00059879	1	0.059879	0	1	0	0.000795967	1	0.0795967	0.000356613	1	0.0356613	0.000457294	1	0.0457294	0.00117247	1	0.117247	0.000759423	1	0.0759423	0	1	0	0.00115275	1	0.115275	0.000239941	1	0.0239941
k__Bacteria;p__Firmicutes;c__Clostridia;o__Clostridiales;f__[Mogibacteriaceae];g__Mogibacterium	0.87278	0.891754	0.00248776		1.08813	0.573425	1.13168	0.226909	0.0161954	1	1.61954	0.00426866	1	0.426866	0.00865619	1	0.865619	0.00340335	1	0.340335	0.0149797	1	1.49797	0.0177846	1	1.77846	0.0101519	1	1.01519	0.0142555	1	1.42555	0.014429	1	1.4429	0.0105408	1	1.05408	0.0103027	1	1.03027	0.00822115	1	0.822115
k__Bacteria;p__Actinobacteria;c__Coriobacteriia;o__Coriobacteriales;f__Coriobacteriaceae;g__Adlercreutzia	0.87278	0.901553	0.0143373		0.0836041	0.0341869	0.0950812	0.0579582	0.000700939	1	0.0700939	0.000678094	1	0.0678094	0.000504244	1	0.0504244	0.000555443	1	0.0555443	0.00111656	1	0.111656	0.00146096	1	0.146096	0.000965398	1	0.0965398	0.000486145	1	0.0486145	0.00217604	1	0.217604	0.000470128	1	0.0470128	0.000912595	1	0.0912595	0.000694567	1	0.0694567
k__Bacteria;p__Tenericutes;c__Mollicutes;o__Anaeroplasmatales;f__Anaeroplasmataceae;g__Anaeroplasma	0.87278	0.91157	0.00312635		0.109652	0.0879363	0.101816	0.0453531	0.00300666	1	0.300666	0.000678094	1	0.0678094	0.000441214	1	0.0441214	0.000818017	1	0.0818017	0.00109445	1	0.109445	0.000540671	1	0.0540671	0.00127026	1	0.127026	0.00161572	1	0.161572	0.00040892	1	0.040892	0.000433013	1	0.0433013	0.00133287	1	0.133287	0.00104817	1	0.104817
k__Bacteria;p__Spirochaetes;c__Spirochaetes;o__Sphaerochaetales;f__Sphaerochaetaceae;g__Sphaerochaeta	0.87278	0.921813	0.0162725		0.0233198	0.0156802	0.0200364	0.00894406	7.3783e-05	1	0.0073783	0.000111163	1	0.0111163	0.000420203	1	0.0420203	5.04948e-05	1	0.00504948	0.000386928	1	0.0386928	0.000356613	1	0.0356613	0.000375997	1	0.0375997	0.000142984	1	0.0142984	0.000131439	1	0.0131439	0.000197949	1	0.0197949	0.000240157	1	0.0240157	0.000113656	1	0.0113656
k__Bacteria;p__Firmicutes;c__Clostridia;o__Clostridiales;f__Lachnospiraceae;g__Coprococcus	0.87278	0.932288	0.0161355		2.53558	1.64542	2.20685	0.766231	0.0469076	1	4.69076	0.0307588	1	3.07588	0.00768972	1	0.768972	0.045203	1	4.5203	0.0111878	1	1.11878	0.0103878	1	1.03878	0.0159037	1	1.59037	0.0176013	1	1.76013	0.0229726	1	2.29726	0.0364102	1	3.64102	0.0259729	1	2.59729	0.0135504	1	1.35504
k__Bacteria;p__Firmicutes;c__Clostridia;o__Clostridiales;f__Ruminococcaceae;g__Oscillospira	0.87278	0.943004	0.127812		0.0609387	0.0510171	0.0323738	0.0134645	0.00114364	1	0.114364	0.000111163	1	0.0111163	0.000189092	1	0.0189092	2.01979e-05	1	0.00201979	0.000972849	1	0.0972849	0.00121939	1	0.121939	0.000365835	1	0.0365835	0.000285968	1	0.0285968	0.000496546	1	0.0496546	0.000123718	1	0.0123718	0.000468305	1	0.0468305	0.000202056	1	0.0202056
k__Archaea;p__Euryarchaeota;c__Methanobacteria;o__Methanobacteriales;f__Methanobacteriaceae;g__Methanobrevibacter	1	1	0.0109358		1.44207	0.715443	1.31032	0.522619	0.015642	1	1.5642	0.0131172	1	1.31172	0.00378183	1	0.378183	0.0138659	1	1.38659	0.0120943	1	1.20943	0.0280229	1	2.80229	0.0160154	1	1.60154	0.00590523	1	0.590523	0.0182554	1	1.82554	0.00705192	1	0.705192	0.0193686	1	1.93686	0.0120223	1	1.20223
k__Bacteria;p__Tenericutes;c__Mollicutes;o__RF39;f__;g__	1	1.01075	8.68293e-06		1.41163	0.682925	1.41493	0.399246	0.0231125	1	2.31125	0.022466	1	2.2466	0.00615598	1	0.615598	0.00615027	1	0.615027	0.0142279	1	1.42279	0.012585	1	1.2585	0.0160663	1	1.60663	0.0194601	1	1.94601	0.0124137	1	1.24137	0.00887058	1	0.887058	0.0180958	1	1.80958	0.00998914	1	0.998914

## Sheet: All
Observation Ids	p-values	p-values (corrected)	Effect size	Note	l_c: mean rel. freq. (%)	l_c: std. dev. (%)	l_g: mean rel. freq. (%)	l_g: std. dev. (%)	s_c: mean rel. freq. (%)	s_c: std. dev. (%)	s_g: mean rel. freq. (%)	s_g: std. dev. (%)	17	17: parent seq. count	17: rel. freq. (%)	21	21: parent seq. count	21: rel. freq. (%)	23	23: parent seq. count	23: rel. freq. (%)	3	3: parent seq. count	3: rel. freq. (%)	6	6: parent seq. count	6: rel. freq. (%)	7	7: parent seq. count	7: rel. freq. (%)	13	13: parent seq. count	13: rel. freq. (%)	14	14: parent seq. count	14: rel. freq. (%)	16	16: parent seq. count	16: rel. freq. (%)	18	18: parent seq. count	18: rel. freq. (%)	22	22: parent seq. count	22: rel. freq. (%)	5	5: parent seq. count	5: rel. freq. (%)	10
k__Archaea;p__Euryarchaeota;c__Methanobacteria;o__Methanobacteriales;f__Methanobacteriaceae;g__Methanobrevibacter	0.000479092	0.00643352	0.668923		0.0824304	0.0726149	0.143543	0.0687444	1.44207	0.715443	1.31032	0.522619	0.00102726	1	0.102726	0.000330601	1	0.0330601	5.9371e-05	1	0.0059371	0.00228805	1	0.228805	0.000436045	1	0.0436045	0.000804497	1	0.0804497	0.00108975	1	0.108975	0.00150164	1	0.150164	0.00202122	1	0.202122	0.00074126	1	0.074126	0.00067768	1	0.067768	0.00258103	1	0.258103	0.015642
k__Archaea;p__Euryarchaeota;c__Methanobacteria;o__Methanobacteriales;f__Methanobacteriaceae;g__Methanosphaera	0.000276015	0.0129727	0.389467		0.0167324	0.0102674	0.00385519	0.00366806	1.26984	1.35192	0.048973	0.0329764	0.000136968	1	0.0136968	3.42001e-05	1	0.00342001	4.45282e-05	1	0.00445282	0.000253006	1	0.0253006	0.000299781	1	0.0299781	0.000235463	1	0.0235463	4.08658e-05	1	0.00408658	0.000103561	1	0.0103561	9.71742e-06	1	0.000971742	6.6184e-05	1	0.0066184	0	1	0	1.09831e-05	1	0.00109831	0.00927822
k__Archaea;p__Euryarchaeota;c__Thermoplasmata;o__E2;f__[Methanomassiliicoccaceae];g__vadinCA11	0.00224805	0.00880485	0.58976		0.0696298	0.0363049	0.0459495	0.0269536	0.219071	0.0930749	0.105136	0.0396431	0.00125554	1	0.125554	0.000250801	1	0.0250801	0.000667923	1	0.0667923	0.00107802	1	0.107802	0.000572308	1	0.0572308	0.000353194	1	0.0353194	0.000258817	1	0.0258817	0.000621367	1	0.0621367	0.000709371	1	0.0709371	0.000238262	1	0.0238262	0.000105417	1	0.0105417	0.000823732	1	0.0823732	0.00208437
k__Bacteria;p__Actinobacteria;c__Coriobacteriia;o__Coriobacteriales;f__Coriobacteriaceae;g__Atopobium	0.000718109	0.00482159	0.518631		0.00344108	0.00415892	0	0	0.0192416	0.0100552	0.0150075	0.0107539	2.28279e-05	1	0.00228279	1.14e-05	1	0.00114	0	1	0	0	1	0	5.45056e-05	1	0.00545056	0.000117731	1	0.0117731	0	1	0	0	1	0	0	1	0	0	1	0	0	1	0	0	1	0	0.00012912
k__Bacteria;p__Bacteroidetes;c__Bacteroidia;o__Bacteroidales;f__;g__	0.00894191	0.0233483	0.35253		1.27873	0.762911	1.28247	0.305481	3.01714	2.88997	3.90987	0.675482	0.0261836	1	2.61836	0.0145236	1	1.45236	0.0117555	1	1.17555	0.00334408	1	0.334408	0.0161882	1	1.61882	0.00472887	1	0.472887	0.0167686	1	1.67686	0.0163238	1	1.63238	0.0115054	1	1.15054	0.01325	1	1.325	0.00799663	1	0.799663	0.0111039	1	1.11039	0.0223009
k__Bacteria;p__Bacteroidetes;c__Bacteroidia;o__Bacteroidales;f__[Paraprevotellaceae];g__	0.00318048	0.0110728	0.293875		2.96404	3.45446	0.138501	0.0919746	0.967959	0.640439	0.246284	0.0852759	0.0976921	1	9.76921	0.000592802	1	0.0592802	0.0503763	1	5.03763	0.0160934	1	1.60934	0.00809408	1	0.809408	0.00499377	1	0.499377	0.00151203	1	0.151203	0.00110034	1	0.110034	0.000485871	1	0.0485871	0.00329596	1	0.329596	0.00123488	1	0.123488	0.000680952	1	0.0680952	0.0209728
k__Bacteria;p__Bacteroidetes;c__Bacteroidia;o__Bacteroidales;f__Bacteroidaceae;g__BF311	0.000586397	0.00551213	0.571259		0.0047913	0.0074499	0.0994773	0.0793882	0.01789	0.0260458	0.35311	0.227697	0.000205451	1	0.0205451	6.84002e-05	1	0.00684002	0	1	0	0	1	0	1.36264e-05	1	0.00136264	0	1	0	0.00177085	1	0.177085	0.00233013	1	0.233013	0.000806546	1	0.0806546	0.000622129	1	0.0622129	0.000120476	1	0.0120476	0.00031851	1	0.031851	1.84458e-05
k__Bacteria;p__Bacteroidetes;c__Bacteroidia;o__Bacteroidales;f__BS11;g__	0.0170748	0.0391471	0.360977		0.0559796	0.0582709	0.113915	0.123658	0.213255	0.387619	0.480089	0.135347	0.000947359	1	0.0947359	0.00158461	1	0.158461	5.9371e-05	1	0.0059371	0	1	0	0.000708572	1	0.0708572	5.88657e-05	1	0.00588657	0.000299683	1	0.0299683	0.00121684	1	0.121684	0.000408132	1	0.0408132	0.000873628	1	0.0873628	0.00379501	1	0.379501	0.000241628	1	0.0241628	0.000295132
k__Bacteria;p__Bacteroidetes;c__Bacteroidia;o__Bacteroidales;f__Prevotellaceae;g__Prevotella	0.000571925	0.00597343	0.763532		47.7323	9.50326	57.978	13.558	19.911	7.34609	21.335	3.1979	0.496975	1	49.6975	0.583807	1	58.3807	0.565315	1	56.5315	0.51875	1	51.875	0.33634	1	33.634	0.36275	1	36.275	0.699718	1	69.9718	0.53923	1	53.923	0.686098	1	68.6098	0.653514	1	65.3514	0.301959	1	30.1959	0.598161	1	59.8161	0.191725
k__Bacteria;p__Bacteroidetes;c__Bacteroidia;o__Bacteroidales;f__S24-7;g__	0.00314102	0.011356	0.394295		0.0893768	0.053355	0.182446	0.119171	1.05006	0.90931	0.532511	0.168242	0.00183765	1	0.183765	0.0013224	1	0.13224	0.000237484	1	0.0237484	0.000682016	1	0.0682016	0.000517803	1	0.0517803	0.000765254	1	0.0765254	0.00170274	1	0.170274	0.00264081	1	0.264081	0.00056361	1	0.056361	0.000436814	1	0.0436814	0.00390043	1	0.390043	0.00170238	1	0.170238	0.00708317
k__Bacteria;p__Cyanobacteria;c__Chloroplast;o__Streptophyta;f__;g__	0.000998611	0.00552173	0.373158		0.0256864	0.0382128	0.000250993	0.000561237	0.0624247	0.0526817	0.00191641	0.00141799	3.42419e-05	1	0.00342419	6.84002e-05	1	0.00684002	0	1	0	7.70018e-05	1	0.00770018	0.000272528	1	0.0272528	0.00108901	1	0.108901	0	1	0	0	1	0	0	1	0	0	1	0	1.50596e-05	1	0.00150596	0	1	0	0.000221349
k__Bacteria;p__Firmicutes;c__Bacilli;o__Lactobacillales;f__Lactobacillaceae;g__Lactobacillus	0.0139635	0.0328142	0.344284		0.00251015	0.00341234	0.000215753	0.000482437	0.0271429	0.0299223	0.00323723	0.00247824	1.1414e-05	1	0.0011414	1.14e-05	1	0.00114	2.96855e-05	1	0.00296855	0	1	0	0	1	0	9.81094e-05	1	0.00981094	0	1	0	1.29452e-05	1	0.00129452	0	1	0	0	1	0	0	1	0	0	1	0	0.000350469
k__Bacteria;p__Firmicutes;c__Clostridia;o__Clostridiales;f__;g__	0.000941705	0.00553252	0.778465		5.38336	1.97006	5.39725	1.26284	12.267	3.25178	13.9145	1.10048	0.0471967	1	4.71967	0.0897411	1	8.97411	0.0551111	1	5.51111	0.0302507	1	3.02507	0.0647254	1	6.47254	0.0359767	1	3.59767	0.0450341	1	4.50341	0.0667323	1	6.67323	0.0511331	1	5.11331	0.0389691	1	3.89691	0.0748159	1	7.48159	0.0471504	1	4.71504	0.143582
k__Bacteria;p__Firmicutes;c__Clostridia;o__Clostridiales;f__[Mogibacteriaceae];g__	0.000438459	0.00824304	0.697616		0.166405	0.0957605	0.125101	0.0518689	0.905286	0.364923	0.535424	0.16763	0.00130119	1	0.130119	0.00205201	1	0.205201	0.000341383	1	0.0341383	0.000704016	1	0.0704016	0.00277978	1	0.277978	0.00280593	1	0.280593	0.000790072	1	0.0790072	0.00159225	1	0.159225	0.00138959	1	0.138959	0.000344157	1	0.0344157	0.00185233	1	0.185233	0.00153763	1	0.153763	0.0133916
k__Bacteria;p__Firmicutes;c__Clostridia;o__Clostridiales;f__[Mogibacteriaceae];g__Mogibacterium	0.000599693	0.00512465	0.685085		0.193174	0.0917316	0.170451	0.0882111	1.08813	0.573425	1.13168	0.226909	0.00324157	1	0.324157	0.00288421	1	0.288421	0.000549181	1	0.0549181	0.00123203	1	0.123203	0.00190769	1	0.190769	0.00177578	1	0.177578	0.00138944	1	0.138944	0.00331396	1	0.331396	0.00114666	1	0.114666	0.000873628	1	0.0873628	0.00105417	1	0.105417	0.00244923	1	0.244923	0.0161954
k__Bacteria;p__Firmicutes;c__Clostridia;o__Clostridiales;f__Christensenellaceae;g__	0.00787846	0.0211593	0.429199		0.0208271	0.0306	0.0391598	0.0305103	0.130426	0.111133	0.171714	0.0814564	0.000867461	1	0.0867461	0.000250801	1	0.0250801	2.96855e-05	1	0.00296855	3.30008e-05	1	0.00330008	0	1	0	6.86766e-05	1	0.00686766	0.000395036	1	0.0395036	0.000258903	1	0.0258903	0.000447001	1	0.0447001	5.29472e-05	1	0.00529472	0.00100899	1	0.100899	0.000186713	1	0.0186713	0.00130965
k__Bacteria;p__Firmicutes;c__Clostridia;o__Clostridiales;f__Clostridiaceae;g__	0.000609243	0.0047724	0.52776		0.0116378	0.00721418	0.0119418	0.00932979	0.206771	0.148751	0.132527	0.0499837	0.000239693	1	0.0239693	9.12003e-05	1	0.00912003	5.9371e-05	1	0.0059371	0.000187004	1	0.0187004	8.17583e-05	1	0.00817583	3.92438e-05	1	0.00392438	0.000149841	1	0.0149841	0.000129452	1	0.0129452	1.94348e-05	1	0.00194348	3.97104e-05	1	0.00397104	0.000301191	1	0.0301191	7.68817e-05	1	0.00768817	0.00285909
k__Bacteria;p__Firmicutes;c__Clostridia;o__Clostridiales;f__Clostridiaceae;g__Clostridium	0.0053324	0.0156639	0.307952		0.322775	0.27936	0.446371	0.149935	1.53889	1.70752	1.56891	0.273404	0.0004908	1	0.04908	0.000809403	1	0.0809403	0.00451219	1	0.451219	0.0087342	1	0.87342	0.00211209	1	0.211209	0.00270782	1	0.270782	0.00431815	1	0.431815	0.00243369	1	0.243369	0.00648152	1	0.648152	0.00418283	1	0.418283	0.00627984	1	0.627984	0.00308625	1	0.308625	0.0150333
k__Bacteria;p__Firmicutes;c__Clostridia;o__Clostridiales;f__Eubacteriaceae;g__Pseudoramibacter_Eubacterium	0.000318087	0.00996671	0.305867		0.0402128	0.0493989	0.000366103	0.000818632	0.0311027	0.0209764	0.000824786	0.00184428	0.000308177	1	0.0308177	7.98003e-05	1	0.00798003	5.9371e-05	1	0.0059371	0.000176004	1	0.0176004	0.00148528	1	0.148528	0.000304139	1	0.0304139	0	1	0	0	1	0	0	1	0	0	1	0	0	1	0	2.19662e-05	1	0.00219662	0.000387361
k__Bacteria;p__Firmicutes;c__Clostridia;o__Clostridiales;f__Lachnospiraceae;g__Butyrivibrio	0.00200205	0.00896157	0.626417		1.20279	0.982165	0.9363	0.601901	4.01315	1.80839	3.788	0.467903	0.00382368	1	0.382368	0.00539222	1	0.539222	0.00745106	1	0.745106	0.0329018	1	3.29018	0.0135038	1	1.35038	0.00909474	1	0.909474	0.00726049	1	0.726049	0.00727518	1	0.727518	0.00697711	1	0.697711	0.00439462	1	0.439462	0.0226044	1	2.26044	0.0076662	1	0.76662	0.063767
k__Bacteria;p__Firmicutes;c__Clostridia;o__Clostridiales;f__Lachnospiraceae;g__Lachnospira	0.00142085	0.00667802	0.310567		0.889185	1.02101	0.000250993	0.000561237	0.40861	0.38285	0.0011688	0.00152376	3.42419e-05	1	0.00342419	2.28001e-05	1	0.00228001	0.00139522	1	0.139522	0.0195695	1	1.95695	0.0259719	1	2.59719	0.00635749	1	0.635749	0	1	0	0	1	0	0	1	0	0	1	0	1.50596e-05	1	0.00150596	0	1	0	0.00164167
k__Bacteria;p__Firmicutes;c__Clostridia;o__Clostridiales;f__Lachnospiraceae;g__Moryella	0.00049606	0.00582871	0.523866		0.0367453	0.0213221	0.100913	0.0434534	0.440244	0.326354	0.456601	0.155259	0.000616354	1	0.0616354	0.000467402	1	0.0467402	0.000207798	1	0.0207798	0.000264006	1	0.0264006	4.08792e-05	1	0.00408792	0.000608278	1	0.0608278	0.00117149	1	0.117149	0.000957941	1	0.0957941	0.00160337	1	0.160337	0.000158842	1	0.0158842	0.00117465	1	0.117465	0.000988479	1	0.0988479	0.00545995
k__Bacteria;p__Firmicutes;c__Clostridia;o__Clostridiales;f__Lachnospiraceae;Other	0.00422346	0.0132335	0.238411		0.0304041	0.00834224	0.155768	0.122853	0.146792	0.0603743	0.176289	0.150511	0.000251107	1	0.0251107	0.000421801	1	0.0421801	0.000341383	1	0.0341383	0.000242006	1	0.0242006	0.000381539	1	0.0381539	0.000186408	1	0.0186408	0.00200242	1	0.200242	0.000582532	1	0.0582532	0.000495588	1	0.0495588	0.00189286	1	0.189286	0.00390043	1	0.390043	0.000472273	1	0.0472273	0.00169701
k__Bacteria;p__Firmicutes;c__Clostridia;o__Clostridiales;f__Ruminococcaceae;g__Ruminococcus	0.00209839	0.00857601	0.509851		0.782943	0.252332	1.82833	1.04815	3.2673	1.82198	4.06632	1.30767	0.00531891	1	0.531891	0.00403561	1	0.403561	0.0116516	1	1.16516	0.00838219	1	0.838219	0.00818946	1	0.818946	0.00939888	1	0.939888	0.0133767	1	1.33767	0.0089451	1	0.89451	0.0130213	1	1.30213	0.00878923	1	0.878923	0.0349683	1	3.49683	0.0305989	1	3.05989	0.0348256
k__Bacteria;p__Firmicutes;c__Clostridia;o__Clostridiales;f__Ruminococcaceae;Other	0.0209283	0.0427666	0.256266		0.000760467	0.00107546	0.00199614	0.00333426	0.029212	0.0383509	0.0202251	0.0147437	2.28279e-05	1	0.00228279	2.28001e-05	1	0.00228001	0	1	0	0	1	0	0	1	0	0	1	0	0	1	0	9.06161e-05	1	0.00906161	2.91523e-05	1	0.00291523	0	1	0	0	1	0	0	1	0	0
k__Bacteria;p__Firmicutes;c__Clostridia;o__Clostridiales;f__Veillonellaceae;g__Mitsuokella	0.020858	0.04357	0.320772		0.172838	0.210298	0.000687358	0.000690535	0.0165453	0.020896	0.000243405	0.00054427	0	1	0	2.28001e-05	1	0.00228001	5.9371e-05	1	0.0059371	0.000990023	1	0.0990023	0.00500089	1	0.500089	0.00429719	1	0.429719	0	1	0	1.29452e-05	1	0.00129452	0	1	0	1.32368e-05	1	0.00132368	1.50596e-05	1	0.00150596	0	1	0	0
k__Bacteria;p__Firmicutes;c__Erysipelotrichi;o__Erysipelotrichales;f__Erysipelotrichaceae;g__[Eubacterium]	0.000694698	0.0050232	0.626759		0.00352917	0.0033332	0.00115676	0.000867693	0.0406424	0.0246317	0.00556518	0.00247546	1.1414e-05	1	0.0011414	1.14e-05	1	0.00114	0	1	0	9.90023e-05	1	0.00990023	4.08792e-05	1	0.00408792	4.90547e-05	1	0.00490547	0	1	0	1.29452e-05	1	0.00129452	1.94348e-05	1	0.00194348	0	1	0	1.50596e-05	1	0.00150596	2.19662e-05	1	0.00219662	0.000295132
k__Bacteria;p__Firmicutes;c__Erysipelotrichi;o__Erysipelotrichales;f__Erysipelotrichaceae;g__L7A_E11	0.0028453	0.0106983	0.305273		0.00176808	0.00214716	0.00536433	0.00335379	0.0310948	0.0327886	0.0136084	0.00864841	3.42419e-05	1	0.00342419	5.70002e-05	1	0.00570002	1.48427e-05	1	0.00148427	0	1	0	0	1	0	0	1	0	0.000108975	1	0.0108975	2.58903e-05	1	0.00258903	7.77393e-05	1	0.00777393	1.32368e-05	1	0.00132368	3.01191e-05	1	0.00301191	6.58986e-05	1	0.00658986	0.000110675
k__Bacteria;p__Firmicutes;c__Erysipelotrichi;o__Erysipelotrichales;f__Erysipelotrichaceae;g__p-75-a5	0.00618859	0.0176281	0.469174		0.0149672	0.010151	0.0366915	0.0261649	0.120132	0.0761515	0.0611714	0.0200247	0.000319591	1	0.0319591	0.000239401	1	0.0239401	8.90564e-05	1	0.00890564	9.90023e-05	1	0.00990023	1.36264e-05	1	0.00136264	0.000137353	1	0.0137353	0.000136219	1	0.0136219	0.000245958	1	0.0245958	0.00086485	1	0.086485	0.000198552	1	0.0198552	0.000195774	1	0.0195774	0.000560138	1	0.0560138	0.00143877
k__Bacteria;p__Lentisphaerae;c__[Lentisphaeria];o__Victivallales;f__Victivallaceae;g__	0.00489538	0.0148441	0.313185		0	0	0.0116541	0.0142137	0	0	0.00896029	0.00623772	0	1	0	0	1	0	0	1	0	0	1	0	0	1	0	0	1	0	1.36219e-05	1	0.00136219	0.0004013	1	0.04013	0.000165196	1	0.0165196	0.000119131	1	0.0119131	0	1	0	0	1	0	0
k__Bacteria;p__Lentisphaerae;c__[Lentisphaeria];o__Z20;f__R4-45B;g__	0.0201098	0.0429618	0.369952		0.0059232	0.00713277	0.0118225	0.0159277	0.0114461	0.0165282	0.0572702	0.0484364	0.000102726	1	0.0102726	0.000193801	1	0.0193801	0	1	0	0	1	0	0	1	0	5.88657e-05	1	0.00588657	5.44877e-05	1	0.00544877	0.000466025	1	0.0466025	0.000116609	1	0.0116609	1.32368e-05	1	0.00132368	1.50596e-05	1	0.00150596	4.39324e-05	1	0.00439324	5.53373e-05
k__Bacteria;p__Proteobacteria;c__Alphaproteobacteria;o__Rhizobiales;f__Brucellaceae;g__Ochrobactrum	0.000104248	0.00979932	0.697833		0	0	0	0	0.0400274	0.0180519	0.0144548	0.0117063	0	1	0	0	1	0	0	1	0	0	1	0	0	1	0	0	1	0	0	1	0	0	1	0	0	1	0	0	1	0	0	1	0	0	1	0	0.000424252
k__Bacteria;p__Proteobacteria;c__Alphaproteobacteria;o__Rhizobiales;f__Methylobacteriaceae;g__Methylobacterium	0.000379255	0.0089125	0.433721		0.0307634	0.0305216	0.000617096	0.000895191	0.0423838	0.0281873	0.00165417	0.00128007	5.70698e-05	1	0.00570698	0.000604202	1	0.0604202	4.45282e-05	1	0.00445282	0.000275006	1	0.0275006	4.08792e-05	1	0.00408792	0.000824119	1	0.0824119	0	1	0	0	1	0	0	1	0	0	1	0	1.50596e-05	1	0.00150596	2.19662e-05	1	0.00219662	0.00012912
k__Bacteria;p__Proteobacteria;c__Alphaproteobacteria;o__Rhizobiales;f__Phyllobacteriaceae;g__Phyllobacterium	0.000858793	0.00538177	0.24329		0	0	0	0	0.0230623	0.0308324	0.00814019	0.0123569	0	1	0	0	1	0	0	1	0	0	1	0	0	1	0	0	1	0	0	1	0	0	1	0	0	1	0	0	1	0	0	1	0	0	1	0	0.000258241
k__Bacteria;p__Proteobacteria;c__Alphaproteobacteria;o__Rhizobiales;f__Rhizobiaceae;g__Agrobacterium	0.0190651	0.0416771	0.356313		0.00618636	0.00625895	0.000797608	0.00113366	0.0263231	0.0261912	0.00340555	0.00279905	1.1414e-05	1	0.0011414	0.000148201	1	0.0148201	7.42137e-05	1	0.00742137	0	1	0	0	1	0	0.000137353	1	0.0137353	0	1	0	2.58903e-05	1	0.00258903	0	1	0	0	1	0	0	1	0	2.19662e-05	1	0.00219662	7.3783e-05
k__Bacteria;p__Proteobacteria;c__Alphaproteobacteria;o__Sphingomonadales;f__Sphingomonadaceae;g__Sphingomonas	0.00355763	0.0119435	0.476205		0.00660454	0.00318362	0.0031265	0.00351753	0.0217218	0.0165931	0.000412393	0.000922139	6.84838e-05	1	0.00684838	6.84002e-05	1	0.00684002	0.000103899	1	0.0103899	7.70018e-05	1	0.00770018	0	1	0	7.84875e-05	1	0.00784875	2.72439e-05	1	0.00272439	5.17806e-05	1	0.00517806	9.71742e-06	1	0.000971742	0	1	0	0	1	0	9.88479e-05	1	0.00988479	0.000202903
k__Bacteria;p__Proteobacteria;c__Betaproteobacteria;o__Burkholderiales;f__Comamonadaceae;g__	0.0132685	0.0319804	0.426229		0.000490547	0.0010969	0.000366103	0.000818632	0.022094	0.0213748	0.00138519	0.00146361	0	1	0	0	1	0	0	1	0	0	1	0	0	1	0	2.94328e-05	1	0.00294328	0	1	0	0	1	0	0	1	0	0	1	0	0	1	0	2.19662e-05	1	0.00219662	0.000424252
k__Bacteria;p__Proteobacteria;c__Betaproteobacteria;o__Burkholderiales;f__Comamonadaceae;Other	0.00769707	0.0212801	0.498307		0.00887423	0.00826043	0.00125708	0.0010966	0.0198104	0.0118985	0.0026869	0.00207063	0	1	0	2.28001e-05	1	0.00228001	1.48427e-05	1	0.00148427	0.000110003	1	0.0110003	0.000218022	1	0.0218022	0.000166786	1	0.0166786	1.36219e-05	1	0.00136219	0	1	0	9.71742e-06	1	0.000971742	0	1	0	3.01191e-05	1	0.00301191	2.19662e-05	1	0.00219662	0.000405807
k__Bacteria;p__Proteobacteria;c__Deltaproteobacteria;o__Desulfovibrionales;f__Desulfovibrionaceae;g__	0.0183627	0.0410974	0.346005		0.00138761	0.00201838	0.00418751	0.00299061	0.0137998	0.0187062	0.0200708	0.00774355	1.1414e-05	1	0.0011414	5.70002e-05	1	0.00570002	1.48427e-05	1	0.00148427	0	1	0	0	1	0	0	1	0	5.44877e-05	1	0.00544877	9.06161e-05	1	0.00906161	1.94348e-05	1	0.00194348	2.64736e-05	1	0.00264736	6.02382e-05	1	0.00602382	0	1	0	0
k__Bacteria;p__Proteobacteria;c__Gammaproteobacteria;o__Aeromonadales;f__Succinivibrionaceae;g__	0.00383483	0.0124301	0.336899		0.471215	0.483338	0.0482725	0.076459	0.398875	0.262209	0.0351117	0.0405738	0.000399489	1	0.0399489	0.0011514	1	0.11514	0.0140858	1	1.40858	0.00468611	1	0.468611	0.000817583	1	0.0817583	0.00713256	1	0.713256	6.81097e-05	1	0.00681097	0.000258903	1	0.0258903	0.000126326	1	0.0126326	3.97104e-05	1	0.00397104	0.00218364	1	0.218364	0.000219662	1	0.0219662	0.00831904
k__Bacteria;p__Proteobacteria;c__Gammaproteobacteria;o__Xanthomonadales;f__Xanthomonadaceae;g__	0.00118825	0.00587872	0.452897		0.0105923	0.0069269	0	0	0.0212139	0.0178022	0.000444503	0.000631077	6.84838e-05	1	0.00684838	7.98003e-05	1	0.00798003	1.48427e-05	1	0.00148427	0.000165004	1	0.0165004	8.17583e-05	1	0.00817583	0.000225652	1	0.0225652	0	1	0	0	1	0	0	1	0	0	1	0	0	1	0	0	1	0	0
k__Bacteria;p__Spirochaetes;c__Spirochaetes;o__Sphaerochaetales;f__Sphaerochaetaceae;g__Sphaerochaeta	0.00209454	0.00894941	0.490323		0.00359327	0.00314711	0.00340765	0.00364954	0.0233198	0.0156802	0.0200364	0.00894406	4.56558e-05	1	0.00456558	9.12003e-05	1	0.00912003	2.96855e-05	1	0.00296855	0	1	0	0	1	0	4.90547e-05	1	0.00490547	2.72439e-05	1	0.00272439	9.06161e-05	1	0.00906161	9.71742e-06	1	0.000971742	0	1	0	0	1	0	7.68817e-05	1	0.00768817	7.3783e-05
k__Bacteria;p__Spirochaetes;c__Spirochaetes;o__Spirochaetales;f__Spirochaetaceae;g__	0.0113753	0.0281389	0.319224		0.00133047	0.00212448	0.00443483	0.00417626	0.0140133	0.0207279	0.0201231	0.00525525	2.28279e-05	1	0.00228279	5.70002e-05	1	0.00570002	0	1	0	0	1	0	0	1	0	0	1	0	4.08658e-05	1	0.00408658	9.06161e-05	1	0.00906161	9.71742e-06	1	0.000971742	0	1	0	1.50596e-05	1	0.00150596	0.000109831	1	0.0109831	0.000202903
k__Bacteria;p__Spirochaetes;c__Spirochaetes;o__Spirochaetales;f__Spirochaetaceae;g__Treponema	0.00107152	0.00559571	0.76346		1.09642	0.542287	0.980055	0.429867	2.81473	1.39961	5.87219	1.54827	0.0086632	1	0.86632	0.00817383	1	0.817383	0.0208541	1	2.08541	0.0043121	1	0.43121	0.00876177	1	0.876177	0.0150206	1	1.50206	0.00754655	1	0.754655	0.0180455	1	1.80455	0.0113694	1	1.13694	0.00419606	1	0.419606	0.00781591	1	0.781591	0.00982987	1	0.982987	0.0355265
k__Bacteria;p__Synergistetes;c__Synergistia;o__Synergistales;f__Dethiosulfovibrionaceae;g__Pyramidobacter	0.000449462	0.00704158	0.525888		0.00503524	0.00406563	0.00494908	0.00283699	0.0614848	0.0344147	0.0333523	0.0277596	6.84838e-05	1	0.00684838	0	1	0	0	1	0	9.90023e-05	1	0.00990023	9.53847e-05	1	0.00953847	3.92438e-05	1	0.00392438	2.72439e-05	1	0.00272439	6.47258e-05	1	0.00647258	2.91523e-05	1	0.00291523	2.64736e-05	1	0.00264736	0.000105417	1	0.0105417	4.39324e-05	1	0.00439324	0.000590264
k__Bacteria;p__Tenericutes;c__Mollicutes;o__Acholeplasmatales;f__;g__	0.00921884	0.0234208	0.352951		0.00361094	0.00625864	0.0510729	0.0453827	0.0209027	0.0413398	0.100361	0.0779481	4.56558e-05	1	0.00456558	0.000171001	1	0.0171001	0	1	0	0	1	0	0	1	0	0	1	0	0.000572121	1	0.0572121	0.000737874	1	0.0737874	0.00136044	1	0.136044	0.000251499	1	0.0251499	0.000120476	1	0.0120476	2.19662e-05	1	0.00219662	0
k__Bacteria;p__Verrucomicrobia;c__Verruco-5;o__WCHB1-41;f__;g__	0.0225393	0.0450786	0.169833		0.00190001	0.00424854	0.00244376	0.00426179	0.012334	0.0261372	0.0244915	0.0305275	0	1	0	0.000114	1	0.0114	0	1	0	0	1	0	0	1	0	0	1	0	0	1	0	0.000116506	1	0.0116506	0	1	0	0	1	0	3.01191e-05	1	0.00301191	0	1	0	0
k__Bacteria;p__Fibrobacteres;c__Fibrobacteria;o__Fibrobacterales;f__Fibrobacteraceae;g__Fibrobacter	0.0256347	0.0502013	0.453488		1.35939	1.19087	2.28641	1.54876	2.21022	1.49018	8.12371	5.3878	0.0200543	1	2.00543	0.0169747	1	1.69747	0.00921734	1	0.921734	0.0344088	1	3.44088	0.000545056	1	0.0545056	0.000363005	1	0.0363005	0.0174088	1	1.74088	0.0502919	1	5.02919	0.0126326	1	1.26326	0.0137001	1	1.37001	0.00632502	1	0.632502	0.0368263	1	3.68263	0.0291812
k__Bacteria;p__Firmicutes;c__Erysipelotrichi;o__Erysipelotrichales;f__Erysipelotrichaceae;g__Bulleidia	0.0331546	0.0636028	0.141307		1.11104	1.82605	0.321484	0.0894227	3.26828	5.7112	0.268507	0.0463645	0.00549012	1	0.549012	0.00363661	1	0.363661	0.00146943	1	0.146943	0.00211205	1	0.211205	0.0518348	1	5.18348	0.00211916	1	0.211916	0.00271077	1	0.271077	0.00365053	1	0.365053	0.00288607	1	0.288607	0.00217083	1	0.217083	0.0029065	1	0.29065	0.00496436	1	0.496436	0.00723074
k__Bacteria;p__Firmicutes;c__Clostridia;o__Clostridiales;f__Lachnospiraceae;g__Blautia	0.0376284	0.0693544	0.376899		0.0356732	0.060361	0.0905485	0.0487797	0.117328	0.0892821	0.187141	0.0752031	0.000216865	1	0.0216865	0.00169861	1	0.169861	8.90564e-05	1	0.00890564	7.70018e-05	1	0.00770018	0	1	0	5.88657e-05	1	0.00588657	0.00104889	1	0.104889	0.00179938	1	0.179938	0.00112722	1	0.112722	0.000344157	1	0.0344157	0.000542144	1	0.0542144	0.000571121	1	0.0571121	0.00119897
k__Bacteria;p__Proteobacteria;c__Deltaproteobacteria;o__GMD14H09;f__;g__	0.038706	0.0699686	0.389546		0.000380233	0.000537731	0.0136953	0.0122068	0.0207575	0.0277486	0.0903475	0.0818693	1.1414e-05	1	0.0011414	1.14e-05	1	0.00114	0	1	0	0	1	0	0	1	0	0	1	0	1.36219e-05	1	0.00136219	0.000207122	1	0.0207122	0.000359544	1	0.0359544	0.000105894	1	0.0105894	0.000135536	1	0.0135536	0	1	0	0
k__Bacteria;p__Proteobacteria;c__Gammaproteobacteria;o__Aeromonadales;f__Succinivibrionaceae;g__Succinivibrio	0.0374026	0.070317	0.216706		0.0588216	0.0698962	0.0169647	0.00607362	0.0544478	0.0299432	0.0152982	0.0122612	0.000159795	1	0.0159795	0.000421801	1	0.0421801	0.000460125	1	0.0460125	5.50013e-05	1	0.00550013	0.000313407	1	0.0313407	0.00211916	1	0.211916	0.000149841	1	0.0149841	0.000258903	1	0.0258903	0.000204066	1	0.0204066	0.000211789	1	0.0211789	0.000105417	1	0.0105417	8.78648e-05	1	0.00878648	0.000313578
k__Bacteria;p__Firmicutes;c__Clostridia;o__Clostridiales;f__Veillonellaceae;g__Selenomonas	0.0429468	0.0747593	0.246558		1.73008	1.36154	0.869306	0.844914	1.37583	0.886769	0.339066	0.134248	0.00241976	1	0.241976	0.0144666	1	1.44666	0.0137889	1	1.37889	0.0144433	1	1.44433	0.0124273	1	1.24273	0.0462586	1	4.62586	0.00484941	1	0.484941	0.00476382	1	0.476382	0.00137016	1	0.137016	0.00464611	1	0.464611	0.0267759	1	2.67759	0.00975299	1	0.975299	0.00383672
k__Bacteria;p__Actinobacteria;c__Actinobacteria;o__Actinomycetales;f__Microbacteriaceae;g__Cryocola	0.0424174	0.0752309	0.394297		0.00565152	0.00484023	0.00536411	0.00461614	0.0201637	0.0117964	0.00797857	0.00654687	0.00011414	1	0.011414	0.0001254	1	0.01254	2.96855e-05	1	0.00296855	1.10003e-05	1	0.00110003	0	1	0	5.88657e-05	1	0.00588657	4.08658e-05	1	0.00408658	6.47258e-05	1	0.00647258	0	1	0	1.32368e-05	1	0.00132368	6.02382e-05	1	0.00602382	0.00014278	1	0.014278	0.000166012
k__Bacteria;p__Chloroflexi;c__Anaerolineae;o__Anaerolineales;f__Anaerolinaceae;g__SHD-231	0.0482302	0.0824297	0.178266		0.0302165	0.0425923	0.117083	0.125867	0.196154	0.294221	0.253597	0.16184	0.000525042	1	0.0525042	0.0011628	1	0.11628	1.48427e-05	1	0.00148427	2.20005e-05	1	0.00220005	0	1	0	8.82985e-05	1	0.00882985	0.000721963	1	0.0721963	0.00147575	1	0.147575	0.00381895	1	0.381895	0.000105894	1	0.0105894	0.00033131	1	0.033131	0.000571121	1	0.0571121	0.000590264
k__Bacteria;p__Proteobacteria;c__Gammaproteobacteria;o__Enterobacteriales;f__Enterobacteriaceae;g__	0.0535956	0.089964	0.324614		0.00359297	0.00536826	0.00148124	0.00166634	0.0134059	0.0128923	0.00158711	0.00182127	1.1414e-05	1	0.0011414	5.70002e-05	1	0.00570002	0	1	0	0	1	0	0	1	0	0.000147164	1	0.0147164	4.08658e-05	1	0.00408658	0	1	0	0	1	0	0	1	0	1.50596e-05	1	0.00150596	3.29493e-05	1	0.00329493	5.53373e-05
k__Bacteria;p__Firmicutes;c__Clostridia;o__Clostridiales;f__Veillonellaceae;g__Acidaminococcus	0.0577906	0.0936606	0.146921		0.306329	0.570697	0	0	0.0980032	0.193949	0	0	2.28279e-05	1	0.00228279	0	1	0	0	1	0	0	1	0	0.0156295	1	1.56295	0.00272744	1	0.272744	0	1	0	0	1	0	0	1	0	0	1	0	0	1	0	0	1	0	0
k__Bacteria;p__Firmicutes;c__Clostridia;o__Clostridiales;f__Lachnospiraceae;g__Shuttleworthia	0.0568772	0.0937975	0.364366		1.86641	1.45178	0.301483	0.36453	2.08269	1.5413	0.393742	0.222761	0.000901703	1	0.0901703	0.000672602	1	0.0672602	0.0255889	1	2.55889	0.0407669	1	4.07669	0.0162699	1	1.62699	0.0277846	1	2.77846	0.00237022	1	0.237022	0.000608422	1	0.0608422	0.000855133	1	0.0855133	0.0012575	1	0.12575	0.0110537	1	1.10537	0.00194401	1	0.194401	0.0117131
k__Bacteria;p__Tenericutes;c__Mollicutes;o__RF39;f__;g__	0.0614492	0.097902	0.290374		0.957363	0.526072	0.674187	0.260632	1.41163	0.682925	1.41493	0.399246	0.0109916	1	1.09916	0.00290701	1	0.290701	0.0112656	1	1.12656	0.00398209	1	0.398209	0.018818	1	1.8818	0.00947737	1	0.947737	0.00454973	1	0.454973	0.00499683	1	0.499683	0.011039	1	1.1039	0.00548003	1	0.548003	0.00469858	1	0.469858	0.00968709	1	0.968709	0.0231125
k__Bacteria;p__Firmicutes;c__Clostridia;o__Clostridiales;Other;Other	0.0782782	0.122636	0.24555		0.0135837	0.0250934	0.100911	0.109599	0.0146936	0.0169607	0.0372181	0.0507346	4.56558e-05	1	0.00456558	0.000695402	1	0.0695402	4.45282e-05	1	0.00445282	0	1	0	0	1	0	2.94328e-05	1	0.00294328	0.000749207	1	0.0749207	0.00085438	1	0.085438	0.000272088	1	0.0272088	0.000820681	1	0.0820681	0.00335828	1	0.335828	0	1	0	7.3783e-05
k__Bacteria;p__Firmicutes;c__Erysipelotrichi;o__Erysipelotrichales;f__Erysipelotrichaceae;g__Sharpea	0.0827288	0.123437	0.434172		1.93059	1.81373	0.00106275	0.00101006	0.279573	0.2728	0.00150182	0.00170558	0	1	0	2.28001e-05	1	0.00228001	0.0273403	1	2.73403	0.0122323	1	1.22323	0.0523798	1	5.23798	0.0238602	1	2.38602	0	1	0	1.29452e-05	1	0.00129452	9.71742e-06	1	0.000971742	0	1	0	3.01191e-05	1	0.00301191	1.09831e-05	1	0.00109831	0.00654824
k__Bacteria;p__Firmicutes;c__Clostridia;o__Clostridiales;f__Veillonellaceae;g__Succiniclasticum	0.0816184	0.123744	0.211724		1.37802	1.50881	2.64598	1.15151	2.84372	0.571064	2.26135	0.885154	0.0122586	1	1.22586	0.0469796	1	4.69796	0.00464578	1	0.464578	0.00710616	1	0.710616	0.00391077	1	0.391077	0.00778008	1	0.778008	0.0169729	1	1.69729	0.018874	1	1.8874	0.0183562	1	1.83562	0.0504189	1	5.04189	0.0251193	1	2.51193	0.0290173	1	2.90173	0.0290152
k__Bacteria;p__Cyanobacteria;c__4C0d-2;o__YS2;f__;g__	0.080426	0.123935	0.412736		0.499628	0.353313	1.08024	0.783306	0.165587	0.153031	0.187208	0.11806	0.00810391	1	0.810391	0.00908583	1	0.908583	0.00721357	1	0.721357	1.10003e-05	1	0.00110003	0.000667693	1	0.0667693	0.00489566	1	0.489566	0.0049039	1	0.49039	0.018874	1	1.8874	0.0173942	1	1.73942	0.0192066	1	1.92066	0.00405102	1	0.405102	0.000384408	1	0.0384408	0.00289598
k__Bacteria;p__Firmicutes;c__Clostridia;o__Clostridiales;f__Lachnospiraceae;g__Pseudobutyrivibrio	0.0870701	0.127884	0.234398		0.461754	0.388803	0.29402	0.150908	0.701836	0.451207	0.722711	0.185316	0.00159795	1	0.159795	0.0012882	1	0.12882	0.00377006	1	0.377006	0.00110003	1	0.110003	0.00989276	1	0.989276	0.0100562	1	1.00562	0.00151203	1	0.151203	0.0022654	1	0.22654	0.00288607	1	0.288607	0.00172078	1	0.172078	0.00603888	1	0.603888	0.00321805	1	0.321805	0.00332024
k__Bacteria;p__Actinobacteria;c__Actinobacteria;o__Actinomycetales;f__Microbacteriaceae;g__Curtobacterium	0.0909835	0.131576	0.311399		0.00403238	0.00307874	0.00186322	0.00361836	0.0139624	0.0116838	0.00575804	0.00511902	3.42419e-05	1	0.00342419	6.84002e-05	1	0.00684002	8.90564e-05	1	0.00890564	1.10003e-05	1	0.00110003	0	1	0	3.92438e-05	1	0.00392438	0	1	0	1.29452e-05	1	0.00129452	0	1	0	0	1	0	0	1	0	9.88479e-05	1	0.00988479	0
k__Bacteria;p__Firmicutes;c__Clostridia;o__Clostridiales;f__Lachnospiraceae;g__	0.100207	0.140589	0.253674		9.68557	7.65682	3.73484	2.24195	10.3772	3.25574	7.97714	2.05364	0.0136054	1	1.36054	0.0164845	1	1.64845	0.0410996	1	4.10996	0.128516	1	12.8516	0.196002	1	19.6002	0.185427	1	18.5427	0.0298729	1	2.98729	0.0230942	1	2.30942	0.0208244	1	2.08244	0.0281547	1	2.81547	0.0863063	1	8.63063	0.0358378	1	3.58378	0.0818807
k__Bacteria;p__Planctomycetes;c__Planctomycetia;o__Pirellulales;f__Pirellulaceae;g__	0.0998187	0.142166	0.239652		0.00420259	0.00462047	0.00652538	0.00855686	0.0372396	0.0446563	0.0263163	0.0179635	4.56558e-05	1	0.00456558	0.0001026	1	0.01026	0.000103899	1	0.0103899	0	1	0	0	1	0	0	1	0	1.36219e-05	1	0.00136219	1.29452e-05	1	0.00129452	3.88697e-05	1	0.00388697	1.32368e-05	1	0.00132368	6.02382e-05	1	0.00602382	0.000252611	1	0.0252611	0.000442698
k__Bacteria;p__Firmicutes;c__Clostridia;o__Clostridiales;f__Veillonellaceae;g__	0.107469	0.14856	0.165123		0.409351	0.464284	0.261599	0.29028	0.725918	0.487752	0.431048	0.189351	0.000913117	1	0.0913117	0.0011514	1	0.11514	0.00120226	1	0.120226	0.00122103	1	0.122103	0.00662243	1	0.662243	0.0134508	1	1.34508	0.000708341	1	0.0708341	0.00251136	1	0.251136	0.000913437	1	0.0913437	0.000794208	1	0.0794208	0.00894538	1	0.894538	0.00182319	1	0.182319	0.0030251
k__Bacteria;p__Verrucomicrobia;c__Verruco-5;o__WCHB1-41;f__WCHB1-25;g__	0.125521	0.170999	0.130253		0.0679248	0.0922535	0.078125	0.0604846	0.136532	0.205708	0.182336	0.0521935	0.00164361	1	0.164361	0.00226861	1	0.226861	0.00016327	1	0.016327	0	1	0	0	1	0	0	1	0	0.000204329	1	0.0204329	0.00112623	1	0.112623	0.000204066	1	0.0204066	0.000251499	1	0.0251499	0.00179209	1	0.179209	0.00110929	1	0.110929	0.00121742
k__Bacteria;p__Bacteroidetes;c__Bacteroidia;o__Bacteroidales;f__RF16;g__	0.149643	0.198119	0.206377		0.246837	0.243432	0.375546	0.280663	0.0939369	0.0829016	0.252012	0.0919651	0.00564991	1	0.564991	0.000399001	1	0.0399001	0.00322087	1	0.322087	0	1	0	9.53847e-05	1	0.00953847	0.00544507	1	0.544507	0.00377328	1	0.377328	0.00310684	1	0.310684	0.00376064	1	0.376064	0.00954373	1	0.954373	0.00124994	1	0.124994	0.00109831	1	0.109831	0.00142032
k__Bacteria;p__Actinobacteria;c__Coriobacteriia;o__Coriobacteriales;f__Coriobacteriaceae;g__Adlercreutzia	0.148528	0.199452	0.0438302		0.0500843	0.0644513	0.0716638	0.124559	0.0836041	0.0341869	0.0950812	0.0579582	0.000285349	1	0.0285349	0.00175561	1	0.175561	2.96855e-05	1	0.00296855	2.20005e-05	1	0.00220005	0	1	0	0.000912418	1	0.0912418	2.72439e-05	1	0.00272439	0.000491916	1	0.0491916	7.77393e-05	1	0.00777393	2.64736e-05	1	0.00264736	0.00347876	1	0.347876	0.000197696	1	0.0197696	0.000700939
k__Bacteria;p__Proteobacteria;c__Betaproteobacteria;o__Burkholderiales;f__Alcaligenaceae;g__Sutterella	0.16229	0.211879	0.175354		0.198378	0.253499	0.136548	0.0550519	0.0755453	0.0734225	0.0331399	0.0266742	0.0058896	1	0.58896	0.00522122	1	0.522122	0.000311698	1	0.0311698	0.000176004	1	0.0176004	0	1	0	0.000304139	1	0.0304139	0.00160739	1	0.160739	0.00151458	1	0.151458	0.000447001	1	0.0447001	0.00207818	1	0.207818	0.000843335	1	0.0843335	0.00170238	1	0.170238	0.00060871
k__Bacteria;p__Firmicutes;c__Erysipelotrichi;o__Erysipelotrichales;f__Erysipelotrichaceae;g__Catenibacterium	0.17475	0.22502	0.106015		2.10498	3.02318	0.500916	0.964647	1.12155	0.803867	0.813764	1.2164	0.000433731	1	0.0433731	0.000627002	1	0.0627002	0.00353257	1	0.353257	0.0315487	1	3.15487	0.00590023	1	0.590023	0.0842564	1	8.42564	0.000286061	1	0.0286061	0.00239485	1	0.239485	0.000106892	1	0.0106892	2.64736e-05	1	0.00264736	0.0265048	1	2.65048	0.000735867	1	0.0735867	0.0135945
k__Bacteria;p__Firmicutes;c__Clostridia;o__Clostridiales;f__Ruminococcaceae;g__	0.19458	0.24717	0.176676		5.75477	2.99594	6.68254	2.26527	8.84252	2.69036	7.21997	1.45092	0.119105	1	11.9105	0.0387715	1	3.87715	0.0352218	1	3.52218	0.0306467	1	3.06467	0.0601741	1	6.01741	0.0613674	1	6.13674	0.0566536	1	5.66536	0.0405313	1	4.05313	0.0576632	1	5.76632	0.0778323	1	7.78323	0.111335	1	11.1335	0.0569364	1	5.69364	0.065298
k__Bacteria;p__Firmicutes;c__Clostridia;o__Clostridiales;f__Veillonellaceae;g__Dialister	0.207648	0.260252	0.167116		0.158484	0.277084	0	0	0.169288	0.23953	0	0	0	1	0	0	1	0	0	1	0	0	1	0	0.00757627	1	0.757627	0.00193276	1	0.193276	0	1	0	0	1	0	0	1	0	0	1	0	0	1	0	0	1	0	0
k__Bacteria;p__Proteobacteria;c__Alphaproteobacteria;o__;f__;g__	0.212782	0.263178	0.137025		0.0146082	0.0164217	0.0061421	0.0074417	0.00257952	0.00576799	0.00850238	0.0111816	0.000456558	1	0.0456558	0.000262201	1	0.0262201	8.90564e-05	1	0.00890564	0	1	0	0	1	0	6.86766e-05	1	0.00686766	4.08658e-05	1	0.00408658	1.29452e-05	1	0.00129452	4.85871e-05	1	0.00485871	0.000225025	1	0.0225025	3.01191e-05	1	0.00301191	1.09831e-05	1	0.00109831	0
k__Bacteria;p__Tenericutes;c__RF3;o__ML615J-28;f__;g__	0.217377	0.265369	0.192135		0.0675931	0.0896382	0.00579349	0.0037701	0.0227589	0.0167172	0.0261466	0.0188319	0.00256814	1	0.256814	9.12003e-05	1	0.00912003	0.000816351	1	0.0816351	0.000539012	1	0.0539012	4.08792e-05	1	0.00408792	0	1	0	5.44877e-05	1	0.00544877	9.06161e-05	1	0.00906161	0.000116609	1	0.0116609	5.29472e-05	1	0.00529472	0	1	0	3.29493e-05	1	0.00329493	0.000202903
k__Bacteria;p__Tenericutes;c__Mollicutes;o__;f__;g__	0.250885	0.29115	0.130408		0.00331066	0.00481439	0.00756129	0.00400967	0.00947841	0.0130011	0.0164725	0.019852	7.98977e-05	1	0.00798977	0	1	0	0.000118742	1	0.0118742	0	1	0	0	1	0	0	1	0	9.53536e-05	1	0.00953536	7.76709e-05	1	0.00776709	0.000106892	1	0.0106892	5.29472e-05	1	0.00529472	0	1	0	0.000120814	1	0.0120814	5.53373e-05
k__Bacteria;p__Elusimicrobia;c__Elusimicrobia;o__Elusimicrobiales;f__Elusimicrobiaceae;g__	0.248209	0.291646	0.0425399		0.0083231	0.00945103	0.0191966	0.0159775	0.0130893	0.0287573	0.0151985	0.0145725	0.000148382	1	0.0148382	0.000262201	1	0.0262201	5.9371e-05	1	0.0059371	0	1	0	0	1	0	2.94328e-05	1	0.00294328	0.000136219	1	0.0136219	0.000336574	1	0.0336574	0.000155479	1	0.0155479	0.000463288	1	0.0463288	6.02382e-05	1	0.00602382	0	1	0	0
k__Bacteria;p__Proteobacteria;c__Alphaproteobacteria;o__RF32;f__;g__	0.245775	0.292442	0.231809		0.315387	0.335114	0.183854	0.104677	0.0780708	0.100532	0.0630313	0.0440296	0.00404054	1	0.404054	0.00432061	1	0.432061	0.00954388	1	0.954388	0	1	0	2.72528e-05	1	0.00272528	0.000990905	1	0.0990905	0.00273801	1	0.273801	0.00247252	1	0.247252	0.00124383	1	0.124383	0.00307094	1	0.307094	0.00150596	1	0.150596	0	1	0	0.00293288
k__Bacteria;p__Firmicutes;c__Bacilli;o__Lactobacillales;f__Streptococcaceae;g__Streptococcus	0.24402	0.294076	0.190689		0.0425681	0.0457319	0.0582638	0.057021	0.0843171	0.0882976	0.349713	0.504628	0.000935945	1	0.0935945	0.0011856	1	0.11856	5.9371e-05	1	0.0059371	9.90023e-05	1	0.00990023	6.8132e-05	1	0.0068132	0.00020603	1	0.020603	0.000313305	1	0.0313305	0.00179938	1	0.179938	0.00064135	1	0.064135	0.00037063	1	0.037063	0.000316251	1	0.0316251	5.49155e-05	1	0.00549155	0.00047959
k__Bacteria;p__Bacteroidetes;c__Bacteroidia;o__Bacteroidales;f__[Paraprevotellaceae];g__CF231	0.33307	0.381812	0.116928		0.168745	0.192712	0.290084	0.213262	0.197718	0.138253	0.327588	0.160929	0.00578688	1	0.578688	0.000843603	1	0.0843603	0.00203346	1	0.203346	0.000847019	1	0.0847019	5.45056e-05	1	0.00545056	0.000559224	1	0.0559224	0.00204329	1	0.204329	0.00422012	1	0.422012	0.00149648	1	0.149648	0.00680371	1	0.680371	0.000150596	1	0.0150596	0.00269086	1	0.269086	0.00420563
k__Bacteria;p__Firmicutes;c__Clostridia;o__Clostridiales;f__Lachnospiraceae;g__Roseburia	0.337566	0.382303	0.258593		0.0918601	0.071243	0.0351046	0.0248658	0.038949	0.0300891	0.0272657	0.0293163	0.000182623	1	0.0182623	0.00161881	1	0.161881	0.00207798	1	0.207798	0.000759017	1	0.0759017	0.000735825	1	0.0735825	0.000137353	1	0.0137353	0.000449524	1	0.0449524	0.000375409	1	0.0375409	8.74568e-05	1	0.00874568	0.000264736	1	0.0264736	0.000105417	1	0.0105417	0.000823732	1	0.0823732	0.000922288
k__Bacteria;p__Firmicutes;c__Clostridia;o__Clostridiales;f__Lachnospiraceae;g__Coprococcus	0.343948	0.384895	0.168924		1.16975	0.844241	2.11262	1.03314	2.53558	1.64542	2.20685	0.766231	0.00144957	1	0.144957	0.00536942	1	0.536942	0.0163715	1	1.63715	0.0218905	1	2.18905	0.0213662	1	2.13662	0.00373797	1	0.373797	0.018771	1	1.8771	0.0104726	1	1.04726	0.0106503	1	1.06503	0.0168372	1	1.68372	0.0369562	1	3.69562	0.0330701	1	3.30701	0.0469076
k__Bacteria;p__Firmicutes;c__Clostridia;o__Clostridiales;f__Veillonellaceae;g__Anaerovibrio	0.368583	0.40287	0.0942931		0.0330812	0.0249995	0.133277	0.219069	0.0597141	0.0435282	0.0729803	0.0356352	0.000136968	1	0.0136968	0.000319201	1	0.0319201	0.000311698	1	0.0311698	0.000231005	1	0.0231005	0.000122638	1	0.0122638	0.000863363	1	0.0863363	0.000190707	1	0.0190707	0.000349519	1	0.0349519	0.00026237	1	0.026237	0.000304446	1	0.0304446	0.0062196	1	0.62196	0.000669969	1	0.0669969	0.000719385
k__Bacteria;p__Verrucomicrobia;c__Verruco-5;o__WCHB1-41;f__RFP12;g__	0.366635	0.405456	0.078734		0.319261	0.389199	0.345158	0.245669	0.231697	0.195004	0.445801	0.150858	0.0110487	1	1.10487	0.00490202	1	0.490202	0.00237484	1	0.237484	0.000176004	1	0.0176004	0.000163517	1	0.0163517	0.000490547	1	0.0490547	0.0021114	1	0.21114	0.00745641	1	0.745641	0.00153535	1	0.153535	0.00214436	1	0.214436	0.00626478	1	0.626478	0.00119716	1	0.119716	0.00293288
k__Bacteria;p__Firmicutes;c__Erysipelotrichi;o__Erysipelotrichales;f__Erysipelotrichaceae;g__RFN20	0.458659	0.495563	0.161447		0.169262	0.143029	0.136808	0.0743974	0.127528	0.0948256	0.25997	0.148035	0.00429165	1	0.429165	0.000467402	1	0.0467402	0.00284981	1	0.284981	0.00143003	1	0.143003	0.000694946	1	0.0694946	0.000421871	1	0.0421871	0.00133495	1	0.133495	0.00143691	1	0.143691	0.00266257	1	0.266257	0.00169431	1	0.169431	0.000256013	1	0.0256013	0.000823732	1	0.0823732	0.00330179
k__Bacteria;p__Firmicutes;c__Clostridia;o__Clostridiales;f__Ruminococcaceae;g__Oscillospira	0.475291	0.507697	0.222895		0.205579	0.24951	0.0501151	0.0386965	0.0609387	0.0510171	0.0323738	0.0134645	0.00738483	1	0.738483	0.0010488	1	0.10488	0.00238968	1	0.238968	0	1	0	0.000422418	1	0.0422418	0.00108901	1	0.108901	0.000245195	1	0.0245195	0.00088027	1	0.088027	0.000272088	1	0.0272088	0.000383867	1	0.0383867	0.00115959	1	0.115959	6.58986e-05	1	0.00658986	0.00114364
k__Bacteria;p__Bacteroidetes;c__Bacteroidia;o__Bacteroidales;f__[Paraprevotellaceae];g__YRC22	0.504901	0.533267	0.0725395		0.284269	0.128024	0.343759	0.169464	0.384025	0.233694	0.411674	0.13286	0.00463407	1	0.463407	0.00342001	1	0.342001	0.00178113	1	0.178113	0.00381709	1	0.381709	0.000803957	1	0.0803957	0.0025999	1	0.25999	0.00358257	1	0.358257	0.00673148	1	0.673148	0.0023419	1	0.23419	0.00402399	1	0.402399	0.00248483	1	0.248483	0.00146075	1	0.146075	0.00468522
k__Bacteria;p__Proteobacteria;c__Gammaproteobacteria;o__Aeromonadales;f__Succinivibrionaceae;g__Ruminobacter	0.618547	0.646038	0.0263478		0.00684049	0.0142992	0.00373309	0.00572799	0.00719329	0.0155759	0.00307893	0.00348439	2.28279e-05	1	0.00228279	0.000387601	1	0.0387601	0	1	0	0	1	0	0	1	0	0	1	0	1.36219e-05	1	0.00136219	1.29452e-05	1	0.00129452	1.94348e-05	1	0.00194348	1.32368e-05	1	0.00132368	0	1	0	0.000164746	1	0.0164746	0
k__Bacteria;p__Actinobacteria;c__Coriobacteriia;o__Coriobacteriales;f__Coriobacteriaceae;g__	0.654864	0.676452	0.0814194		2.84083	2.80708	5.04361	4.85942	2.96446	1.11396	3.60084	1.35257	0.0335913	1	3.35913	0.0871533	1	8.71533	0.00589257	1	0.589257	0.0045651	1	0.45651	0.0164471	1	1.64471	0.0228006	1	2.28006	0.00758742	1	0.758742	0.099833	1	9.9833	0.0189781	1	1.89781	0.0040637	1	0.40637	0.131967	1	13.1967	0.0401872	1	4.01872	0.0208437
k__Bacteria;p__SR1;c__;o__;f__;g__	0.779616	0.796564	0.122224		0.141879	0.185724	0.0521245	0.0583106	0.0341242	0.0507353	0.0740446	0.0860808	0.00407478	1	0.407478	0.000319201	1	0.0319201	0.00400754	1	0.400754	0	1	0	8.17583e-05	1	0.00817583	2.94328e-05	1	0.00294328	0.000395036	1	0.0395036	0.000155342	1	0.0155342	0.000631632	1	0.0631632	0.000198552	1	0.0198552	0.00174691	1	0.174691	0	1	0	0.00143877
k__Bacteria;p__Tenericutes;c__Mollicutes;o__Anaeroplasmatales;f__Anaeroplasmataceae;g__Anaeroplasma	0.954938	0.954938	0.19432		0.41396	0.517554	0.126815	0.0762319	0.109652	0.0879363	0.101816	0.0453531	0.0086632	1	0.86632	0.000832203	1	0.0832203	0.0136553	1	1.36553	0.00102302	1	0.102302	0.000163517	1	0.0163517	0.000500358	1	0.0500358	0.000967158	1	0.0967158	0.0013463	1	0.13463	0.00196292	1	0.196292	0.00247528	1	0.247528	0.000286132	1	0.0286132	0.000571121	1	0.0571121	0.00300666
k__Bacteria;p__Firmicutes;c__Clostridia;o__Clostridiales;f__Veillonellaceae;g__Megasphaera	0.94606	0.956233	0.109519		0.015861	0.0354663	0.000398804	0.000566831	0.000511717	0.000775888	0.00338736	0.00757437	0	1	0	0	1	0	0	1	0	0	1	0	0	1	0	0.000951661	1	0.0951661	0	1	0	1.29452e-05	1	0.00129452	0	1	0	0	1	0	0	1	0	1.09831e-05	1	0.00109831	0
[truncated: 35 more columns]

## Sheet: liquid v solid
Observation Ids	p-values	p-values (corrected)	Effect size	Note	liquid: mean rel. freq. (%)	liquid: std. dev. (%)	solid: mean rel. freq. (%)	solid: std. dev. (%)	13	13: parent seq. count	13: rel. freq. (%)	14	14: parent seq. count	14: rel. freq. (%)	16	16: parent seq. count	16: rel. freq. (%)	17	17: parent seq. count	17: rel. freq. (%)	18	18: parent seq. count	18: rel. freq. (%)	21	21: parent seq. count	21: rel. freq. (%)	22	22: parent seq. count	22: rel. freq. (%)	23	23: parent seq. count	23: rel. freq. (%)	3	3: parent seq. count	3: rel. freq. (%)	5	5: parent seq. count	5: rel. freq. (%)	6	6: parent seq. count	6: rel. freq. (%)	7	7: parent seq. count	7: rel. freq. (%)	1	1: parent seq. count	1: rel. freq. (%)	10	10: parent seq. count
k__Archaea;p__Euryarchaeota;c__Methanobacteria;o__Methanobacteriales;f__Methanobacteriaceae;g__Methanobrevibacter	3.22564e-05	0.0010107	0.664531		0.112987	0.0770263	1.37619	0.629948	0.00108975	1	0.108975	0.00150164	1	0.150164	0.00202122	1	0.202122	0.00102726	1	0.102726	0.00074126	1	0.074126	0.000330601	1	0.0330601	0.00067768	1	0.067768	5.9371e-05	1	0.0059371	0.00228805	1	0.228805	0.00258103	1	0.258103	0.000436045	1	0.0436045	0.000804497	1	0.0804497	0.0160154	1	1.60154	0.015642	1
k__Archaea;p__Euryarchaeota;c__Methanobacteria;o__Methanobacteriales;f__Methanobacteriaceae;g__Methanosphaera	0.000174887	0.00117424	0.140655		0.0102938	0.0100445	0.659405	1.13447	4.08658e-05	1	0.00408658	0.000103561	1	0.0103561	9.71742e-06	1	0.000971742	0.000136968	1	0.0136968	6.6184e-05	1	0.0066184	3.42001e-05	1	0.00342001	0	1	0	4.45282e-05	1	0.00445282	0.000253006	1	0.0253006	1.09831e-05	1	0.00109831	0.000299781	1	0.0299781	0.000235463	1	0.0235463	0.000132107	1	0.0132107	0.00927822	1
k__Archaea;p__Euryarchaeota;c__Thermoplasmata;o__E2;f__[Methanomassiliicoccaceae];g__vadinCA11	0.000812117	0.00401784	0.363544		0.0577896	0.0340949	0.162103	0.091447	0.000258817	1	0.0258817	0.000621367	1	0.0621367	0.000709371	1	0.0709371	0.00125554	1	0.125554	0.000238262	1	0.0238262	0.000250801	1	0.0250801	0.000105417	1	0.0105417	0.000667923	1	0.0667923	0.00107802	1	0.107802	0.000823732	1	0.0823732	0.000572308	1	0.0572308	0.000353194	1	0.0353194	0.000833291	1	0.0833291	0.00208437	1
k__Bacteria;p__Actinobacteria;c__Coriobacteriia;o__Coriobacteriales;f__Coriobacteriaceae;g__Atopobium	0.000103575	0.000973604	0.488019		0.00172054	0.00340714	0.0171245	0.0106235	0	1	0	0	1	0	0	1	0	2.28279e-05	1	0.00228279	0	1	0	1.14e-05	1	0.00114	0	1	0	0	1	0	0	1	0	0	1	0	5.45056e-05	1	0.00545056	0.000117731	1	0.0117731	0.000274376	1	0.0274376	0.00012912	1
k__Bacteria;p__Bacteroidetes;c__Bacteroidia;o__Bacteroidales;f__;g__	0.00389242	0.0152453	0.325324		1.2806	0.581102	3.4635	2.14554	0.0167686	1	1.67686	0.0163238	1	1.63238	0.0115054	1	1.15054	0.0261836	1	2.61836	0.01325	1	1.325	0.0145236	1	1.45236	0.00799663	1	0.799663	0.0117555	1	1.17555	0.00334408	1	0.334408	0.0111039	1	1.11039	0.0161882	1	1.61882	0.00472887	1	0.472887	0.0451095	1	4.51095	0.0223009	1
k__Bacteria;p__Bacteroidetes;c__Bacteroidia;o__Bacteroidales;f__Prevotellaceae;g__Prevotella	4.14604e-05	0.000556754	0.726138		52.8552	12.7793	20.623	5.70988	0.699718	1	69.9718	0.53923	1	53.923	0.686098	1	68.6098	0.496975	1	49.6975	0.653514	1	65.3514	0.583807	1	58.3807	0.301959	1	30.1959	0.565315	1	56.5315	0.51875	1	51.875	0.598161	1	59.8161	0.33634	1	33.634	0.36275	1	36.275	0.170977	1	17.0977	0.191725	1
k__Bacteria;p__Bacteroidetes;c__Bacteroidia;o__Bacteroidales;f__S24-7;g__	0.000275504	0.00161858	0.29828		0.135912	0.103391	0.791286	0.703235	0.00170274	1	0.170274	0.00264081	1	0.264081	0.00056361	1	0.056361	0.00183765	1	0.183765	0.000436814	1	0.0436814	0.0013224	1	0.13224	0.00390043	1	0.390043	0.000237484	1	0.0237484	0.000682016	1	0.0682016	0.00170238	1	0.170238	0.000517803	1	0.0517803	0.000765254	1	0.0765254	0.0056298	1	0.56298	0.00708317	1
k__Bacteria;p__Cyanobacteria;c__4C0d-2;o__YS2;f__;g__	0.0153138	0.0449844	0.284961		0.789932	0.673406	0.176398	0.137096	0.0049039	1	0.49039	0.018874	1	1.8874	0.0173942	1	1.73942	0.00810391	1	0.810391	0.0192066	1	1.92066	0.00908583	1	0.908583	0.00405102	1	0.405102	0.00721357	1	0.721357	1.10003e-05	1	0.00110003	0.000384408	1	0.0384408	0.000667693	1	0.0667693	0.00489566	1	0.489566	0.00229663	1	0.229663	0.00289598	1
k__Bacteria;p__Firmicutes;c__Bacilli;o__Lactobacillales;f__Lactobacillaceae;g__Lactobacillus	0.00637336	0.0221887	0.137257		0.00136295	0.00269341	0.01519	0.0243641	0	1	0	1.29452e-05	1	0.00129452	0	1	0	1.1414e-05	1	0.0011414	0	1	0	1.14e-05	1	0.00114	0	1	0	2.96855e-05	1	0.00296855	0	1	0	0	1	0	0	1	0	9.81094e-05	1	0.00981094	6.09725e-05	1	0.00609725	0.000350469	1
k__Bacteria;p__Firmicutes;c__Clostridia;o__Clostridiales;f__;g__	5.31213e-05	0.000554822	0.761044		5.3903	1.65469	13.0908	2.56343	0.0450341	1	4.50341	0.0667323	1	6.67323	0.0511331	1	5.11331	0.0471967	1	4.71967	0.0389691	1	3.89691	0.0897411	1	8.97411	0.0748159	1	7.48159	0.0551111	1	5.51111	0.0302507	1	3.02507	0.0471504	1	4.71504	0.0647254	1	6.47254	0.0359767	1	3.59767	0.138133	1	13.8133	0.143582	1
k__Bacteria;p__Firmicutes;c__Clostridia;o__Clostridiales;f__[Mogibacteriaceae];g__	3.22564e-05	0.000606421	0.576662		0.145753	0.0797292	0.720355	0.338871	0.000790072	1	0.0790072	0.00159225	1	0.159225	0.00138959	1	0.138959	0.00130119	1	0.130119	0.000344157	1	0.0344157	0.00205201	1	0.205201	0.00185233	1	0.185233	0.000341383	1	0.0341383	0.000704016	1	0.0704016	0.00153763	1	0.153763	0.00277978	1	0.277978	0.00280593	1	0.280593	0.00371932	1	0.371932	0.0133916	1
k__Bacteria;p__Firmicutes;c__Clostridia;o__Clostridiales;f__[Mogibacteriaceae];g__Mogibacterium	3.22564e-05	0.00050535	0.684126		0.181813	0.0907029	1.10991	0.436607	0.00138944	1	0.138944	0.00331396	1	0.331396	0.00114666	1	0.114666	0.00324157	1	0.324157	0.000873628	1	0.0873628	0.00288421	1	0.288421	0.00105417	1	0.105417	0.000549181	1	0.0549181	0.00123203	1	0.123203	0.00244923	1	0.244923	0.00190769	1	0.190769	0.00177578	1	0.177578	0.0101519	1	1.01519	0.0161954	1
k__Bacteria;p__Firmicutes;c__Clostridia;o__Clostridiales;f__Christensenellaceae;g__	0.00149616	0.00611476	0.401269		0.0299935	0.0319005	0.15107	0.0995944	0.000395036	1	0.0395036	0.000258903	1	0.0258903	0.000447001	1	0.0447001	0.000867461	1	0.0867461	5.29472e-05	1	0.00529472	0.000250801	1	0.0250801	0.00100899	1	0.100899	2.96855e-05	1	0.00296855	3.30008e-05	1	0.00330008	0.000186713	1	0.0186713	0	1	0	6.86766e-05	1	0.00686766	0.000853615	1	0.0853615	0.00130965	1
k__Bacteria;p__Firmicutes;c__Clostridia;o__Clostridiales;f__Clostridiaceae;g__	3.22564e-05	0.000758026	0.475202		0.0117898	0.00834073	0.169649	0.117007	0.000149841	1	0.0149841	0.000129452	1	0.0129452	1.94348e-05	1	0.00194348	0.000239693	1	0.0239693	3.97104e-05	1	0.00397104	9.12003e-05	1	0.00912003	0.000301191	1	0.0301191	5.9371e-05	1	0.0059371	0.000187004	1	0.0187004	7.68817e-05	1	0.00768817	8.17583e-05	1	0.00817583	3.92438e-05	1	0.00392438	0.00068086	1	0.068086	0.00285909	1
k__Bacteria;p__Firmicutes;c__Clostridia;o__Clostridiales;f__Clostridiaceae;g__Clostridium	0.00122428	0.00548013	0.306141		0.384573	0.232552	1.5539	1.22287	0.00431815	1	0.431815	0.00243369	1	0.243369	0.00648152	1	0.648152	0.0004908	1	0.04908	0.00418283	1	0.418283	0.000809403	1	0.0809403	0.00627984	1	0.627984	0.00451219	1	0.451219	0.0087342	1	0.87342	0.00308625	1	0.308625	0.00211209	1	0.211209	0.00270782	1	0.270782	0.0139221	1	1.39221	0.0150333	1
k__Bacteria;p__Firmicutes;c__Clostridia;o__Clostridiales;f__Lachnospiraceae;g__Butyrivibrio	0.000138679	0.00100276	0.621696		1.06954	0.82536	3.90057	1.32562	0.00726049	1	0.726049	0.00727518	1	0.727518	0.00697711	1	0.697711	0.00382368	1	0.382368	0.00439462	1	0.439462	0.00539222	1	0.539222	0.0226044	1	2.26044	0.00745106	1	0.745106	0.0329018	1	3.29018	0.0076662	1	0.76662	0.0135038	1	1.35038	0.00909474	1	0.909474	0.0376099	1	3.76099	0.063767	1
k__Bacteria;p__Firmicutes;c__Clostridia;o__Clostridiales;f__Lachnospiraceae;g__Moryella	5.31213e-05	0.000624175	0.516014		0.068829	0.0469125	0.448423	0.255682	0.00117149	1	0.117149	0.000957941	1	0.0957941	0.00160337	1	0.160337	0.000616354	1	0.0616354	0.000158842	1	0.0158842	0.000467402	1	0.0467402	0.00117465	1	0.117465	0.000207798	1	0.0207798	0.000264006	1	0.0264006	0.000988479	1	0.0988479	4.08792e-05	1	0.00408792	0.000608278	1	0.0608278	0.00472537	1	0.472537	0.00545995	1
k__Bacteria;p__Firmicutes;c__Clostridia;o__Clostridiales;f__Lachnospiraceae;g__Pseudobutyrivibrio	0.0130425	0.0422758	0.207845		0.377887	0.306601	0.712273	0.345071	0.00151203	1	0.151203	0.0022654	1	0.22654	0.00288607	1	0.288607	0.00159795	1	0.159795	0.00172078	1	0.172078	0.0012882	1	0.12882	0.00603888	1	0.603888	0.00377006	1	0.377006	0.00110003	1	0.110003	0.00321805	1	0.321805	0.00989276	1	0.989276	0.0100562	1	1.00562	0.00530461	1	0.530461	0.00332024	1
k__Bacteria;p__Firmicutes;c__Clostridia;o__Clostridiales;f__Lachnospiraceae;Other	0.0153138	0.0464355	0.0860753		0.0930862	0.107286	0.16154	0.115615	0.00200242	1	0.200242	0.000582532	1	0.0582532	0.000495588	1	0.0495588	0.000251107	1	0.0251107	0.00189286	1	0.189286	0.000421801	1	0.0421801	0.00390043	1	0.390043	0.000341383	1	0.0341383	0.000242006	1	0.0242006	0.000472273	1	0.0472273	0.000381539	1	0.0381539	0.000186408	1	0.0186408	0.000701184	1	0.0701184	0.00169701	1
k__Bacteria;p__Firmicutes;c__Clostridia;o__Clostridiales;f__Ruminococcaceae;g__Ruminococcus	0.000812117	0.00381695	0.441327		1.30564	0.924309	3.66681	1.63536	0.0133767	1	1.33767	0.0089451	1	0.89451	0.0130213	1	1.30213	0.00531891	1	0.531891	0.00878923	1	0.878923	0.00403561	1	0.403561	0.0349683	1	3.49683	0.0116516	1	1.16516	0.00838219	1	0.838219	0.0305989	1	3.05989	0.00818946	1	0.818946	0.00939888	1	0.939888	0.0220619	1	2.20619	0.0348256	1
k__Bacteria;p__Firmicutes;c__Clostridia;o__Clostridiales;f__Ruminococcaceae;Other	0.0043248	0.0162613	0.238269		0.0013783	0.00255317	0.0247186	0.0293985	0	1	0	9.06161e-05	1	0.00906161	2.91523e-05	1	0.00291523	2.28279e-05	1	0.00228279	0	1	0	2.28001e-05	1	0.00228001	0	1	0	0	1	0	0	1	0	0	1	0	0	1	0	0	1	0	0.000132107	1	0.0132107	0	1
k__Bacteria;p__Firmicutes;c__Erysipelotrichi;o__Erysipelotrichales;f__Erysipelotrichaceae;g__[Eubacterium]	0.000340076	0.00188042	0.257514		0.00234297	0.00270899	0.0231038	0.0247796	0	1	0	1.29452e-05	1	0.00129452	1.94348e-05	1	0.00194348	1.1414e-05	1	0.0011414	0	1	0	1.14e-05	1	0.00114	1.50596e-05	1	0.00150596	0	1	0	9.90023e-05	1	0.00990023	2.19662e-05	1	0.00219662	4.08792e-05	1	0.00408792	4.90547e-05	1	0.00490547	6.09725e-05	1	0.00609725	0.000295132	1
k__Bacteria;p__Firmicutes;c__Erysipelotrichi;o__Erysipelotrichales;f__Erysipelotrichaceae;g__L7A_E11	0.000803613	0.00419665	0.210306		0.0035662	0.00334101	0.0223516	0.0255223	0.000108975	1	0.0108975	2.58903e-05	1	0.00258903	7.77393e-05	1	0.00777393	3.42419e-05	1	0.00342419	1.32368e-05	1	0.00132368	5.70002e-05	1	0.00570002	3.01191e-05	1	0.00301191	1.48427e-05	1	0.00148427	0	1	0	6.58986e-05	1	0.00658986	0	1	0	0	1	0	0.000223566	1	0.0223566	0.000110675	1
k__Bacteria;p__Firmicutes;c__Erysipelotrichi;o__Erysipelotrichales;f__Erysipelotrichaceae;g__p-75-a5	0.00149616	0.0063927	0.319205		0.0258293	0.0226232	0.0906518	0.0630009	0.000136219	1	0.0136219	0.000245958	1	0.0245958	0.00086485	1	0.086485	0.000319591	1	0.0319591	0.000198552	1	0.0198552	0.000239401	1	0.0239401	0.000195774	1	0.0195774	8.90564e-05	1	0.00890564	9.90023e-05	1	0.00990023	0.000560138	1	0.0560138	1.36264e-05	1	0.00136264	0.000137353	1	0.0137353	0.000477618	1	0.0477618	0.00143877	1
k__Bacteria;p__Planctomycetes;c__Planctomycetia;o__Pirellulales;f__Pirellulaceae;g__	0.0163401	0.0465445	0.21999		0.00536399	0.00697375	0.0317779	0.0344712	1.36219e-05	1	0.00136219	1.29452e-05	1	0.00129452	3.88697e-05	1	0.00388697	4.56558e-05	1	0.00456558	1.32368e-05	1	0.00132368	0.0001026	1	0.01026	6.02382e-05	1	0.00602382	0.000103899	1	0.0103899	0	1	0	0.000252611	1	0.0252611	0	1	0	0	1	0	0.000477618	1	0.0477618	0.000442698	1
k__Bacteria;p__Proteobacteria;c__Alphaproteobacteria;o__Rhizobiales;f__Brucellaceae;g__Ochrobactrum	8.90101e-06	0.000836695	0.484396		0	0	0.0272411	0.0198732	0	1	0	0	1	0	0	1	0	0	1	0	0	1	0	0	1	0	0	1	0	0	1	0	0	1	0	0	1	0	0	1	0	0	1	0	0.000365835	1	0.0365835	0.000424252	1
k__Bacteria;p__Proteobacteria;c__Alphaproteobacteria;o__Rhizobiales;f__Phyllobacteriaceae;g__Phyllobacterium	0.000109852	0.000938738	0.166933		0	0	0.0156012	0.0246441	0	1	0	0	1	0	0	1	0	0	1	0	0	1	0	0	1	0	0	1	0	0	1	0	0	1	0	0	1	0	0	1	0	0	1	0	0	1	0	0.000258241	1
k__Bacteria;p__Proteobacteria;c__Betaproteobacteria;o__Burkholderiales;f__Comamonadaceae;g__	0.00462863	0.0167343	0.159278		0.000428325	0.000969815	0.0117396	0.0183501	0	1	0	0	1	0	0	1	0	0	1	0	0	1	0	0	1	0	0	1	0	0	1	0	0	1	0	2.19662e-05	1	0.00219662	0	1	0	2.94328e-05	1	0.00294328	0	1	0	0.000424252	1
k__Bacteria;p__Spirochaetes;c__Spirochaetes;o__Sphaerochaetales;f__Sphaerochaetaceae;g__Sphaerochaeta	0.00013409	0.00105037	0.482428		0.00350046	0.00340886	0.0216781	0.0128696	2.72439e-05	1	0.00272439	9.06161e-05	1	0.00906161	9.71742e-06	1	0.000971742	4.56558e-05	1	0.00456558	0	1	0	9.12003e-05	1	0.00912003	0	1	0	2.96855e-05	1	0.00296855	0	1	0	7.68817e-05	1	0.00768817	0	1	0	4.90547e-05	1	0.00490547	0.000375997	1	0.0375997	7.3783e-05	1
k__Bacteria;p__Spirochaetes;c__Spirochaetes;o__Spirochaetales;f__Spirochaetaceae;g__	0.0146469	0.0458938	0.285865		0.00288265	0.00365877	0.0170682	0.0154261	4.08658e-05	1	0.00408658	9.06161e-05	1	0.00906161	9.71742e-06	1	0.000971742	2.28279e-05	1	0.00228279	0	1	0	5.70002e-05	1	0.00570002	1.50596e-05	1	0.00150596	0	1	0	0	1	0	0.000109831	1	0.0109831	0	1	0	0	1	0	0.000172755	1	0.0172755	0.000202903	1
k__Bacteria;p__Spirochaetes;c__Spirochaetes;o__Spirochaetales;f__Spirochaetaceae;g__Treponema	0.000219851	0.00137773	0.534461		1.03824	0.492764	4.34346	2.12486	0.00754655	1	0.754655	0.0180455	1	1.80455	0.0113694	1	1.13694	0.0086632	1	0.86632	0.00419606	1	0.419606	0.00817383	1	0.817383	0.00781591	1	0.781591	0.0208541	1	2.08541	0.0043121	1	0.43121	0.00982987	1	0.982987	0.00876177	1	0.876177	0.0150206	1	1.50206	0.0456786	1	4.56786	0.0355265	1
k__Bacteria;p__Synergistetes;c__Synergistia;o__Synergistales;f__Dethiosulfovibrionaceae;g__Pyramidobacter	3.21291e-05	0.00151007	0.43111		0.00499216	0.00350582	0.0474185	0.0342832	2.72439e-05	1	0.00272439	6.47258e-05	1	0.00647258	2.91523e-05	1	0.00291523	6.84838e-05	1	0.00684838	2.64736e-05	1	0.00264736	0	1	0	0.000105417	1	0.0105417	0	1	0	9.90023e-05	1	0.00990023	4.39324e-05	1	0.00439324	9.53847e-05	1	0.00953847	3.92438e-05	1	0.00392438	0.000111783	1	0.0111783	0.000590264	1
k__Bacteria;p__Tenericutes;c__Mollicutes;o__RF39;f__;g__	0.00937477	0.0314724	0.261052		0.815775	0.43862	1.41328	0.55937	0.00454973	1	0.454973	0.00499683	1	0.499683	0.011039	1	1.1039	0.0109916	1	1.09916	0.00548003	1	0.548003	0.00290701	1	0.290701	0.00469858	1	0.469858	0.0112656	1	1.12656	0.00398209	1	0.398209	0.00968709	1	0.968709	0.018818	1	1.8818	0.00947737	1	0.947737	0.0160663	1	1.60663	0.0231125	1
k__Bacteria;p__Actinobacteria;c__Coriobacteriia;o__Coriobacteriales;f__Coriobacteriaceae;g__Adlercreutzia	0.0209213	0.0561887	0.0320267		0.060874	0.0997538	0.0893427	0.0479257	2.72439e-05	1	0.00272439	0.000491916	1	0.0491916	7.77393e-05	1	0.00777393	0.000285349	1	0.0285349	2.64736e-05	1	0.00264736	0.00175561	1	0.175561	0.00347876	1	0.347876	2.96855e-05	1	0.00296855	2.20005e-05	1	0.00220005	0.000197696	1	0.0197696	0	1	0	0.000912418	1	0.0912418	0.000965398	1	0.0965398	0.000700939	1
k__Bacteria;p__Firmicutes;c__Clostridia;o__Clostridiales;f__Veillonellaceae;g__	0.0209213	0.0578413	0.0859554		0.335475	0.394168	0.578483	0.398265	0.000708341	1	0.0708341	0.00251136	1	0.251136	0.000913437	1	0.0913437	0.000913117	1	0.0913117	0.000794208	1	0.0794208	0.0011514	1	0.11514	0.00894538	1	0.894538	0.00120226	1	0.120226	0.00122103	1	0.122103	0.00182319	1	0.182319	0.00662243	1	0.662243	0.0134508	1	1.34508	0.00283522	1	0.283522	0.0030251	1
k__Bacteria;p__Verrucomicrobia;c__Verruco-5;o__WCHB1-41;f__;g__	0.0243229	0.0635098	0.132605		0.00217188	0.00426385	0.0184127	0.0290601	0	1	0	0.000116506	1	0.0116506	0	1	0	0	1	0	0	1	0	0.000114	1	0.0114	3.01191e-05	1	0.00301191	0	1	0	0	1	0	0	1	0	0	1	0	0	1	0	0.000884101	1	0.0884101	0	1
k__Bacteria;p__Proteobacteria;c__Deltaproteobacteria;o__Desulfovibrionales;f__Desulfovibrionaceae;g__	0.0263416	0.066922	0.309536		0.00278756	0.0029101	0.0169353	0.0146551	5.44877e-05	1	0.00544877	9.06161e-05	1	0.00906161	1.94348e-05	1	0.00194348	1.1414e-05	1	0.0011414	2.64736e-05	1	0.00264736	5.70002e-05	1	0.00570002	6.02382e-05	1	0.00602382	1.48427e-05	1	0.00148427	0	1	0	0	1	0	0	1	0	0	1	0	0.00024389	1	0.024389	0	1
k__Bacteria;p__Firmicutes;c__Clostridia;o__Clostridiales;f__Lachnospiraceae;g__Blautia	0.0282404	0.0698578	0.251879		0.0631109	0.0613537	0.152235	0.0896206	0.00104889	1	0.104889	0.00179938	1	0.179938	0.00112722	1	0.112722	0.000216865	1	0.0216865	0.000344157	1	0.0344157	0.00169861	1	0.169861	0.000542144	1	0.0542144	8.90564e-05	1	0.00890564	7.70018e-05	1	0.00770018	0.000571121	1	0.0571121	0	1	0	5.88657e-05	1	0.00588657	0.00152431	1	0.152431	0.00119897	1
k__Bacteria;p__Actinobacteria;c__Actinobacteria;o__Actinomycetales;f__Microbacteriaceae;g__Curtobacterium	0.033708	0.0812449	0.177576		0.0029478	0.00353014	0.00986023	0.00990888	0	1	0	1.29452e-05	1	0.00129452	0	1	0	3.42419e-05	1	0.00342419	0	1	0	6.84002e-05	1	0.00684002	0	1	0	8.90564e-05	1	0.00890564	1.10003e-05	1	0.00110003	9.88479e-05	1	0.00988479	0	1	0	3.92438e-05	1	0.00392438	1.01621e-05	1	0.00101621	0	1
k__Bacteria;p__Fibrobacteres;c__Fibrobacteria;o__Fibrobacterales;f__Fibrobacteraceae;g__Fibrobacter	0.0376669	0.0863583	0.174287		1.8229	1.45714	5.16696	4.93628	0.0174088	1	1.74088	0.0502919	1	5.02919	0.0126326	1	1.26326	0.0200543	1	2.00543	0.0137001	1	1.37001	0.0169747	1	1.69747	0.00632502	1	0.632502	0.00921734	1	0.921734	0.0344088	1	3.44088	0.0368263	1	3.68263	0.000545056	1	0.0545056	0.000363005	1	0.0363005	0.186169	1	18.6169	0.0291812	1
k__Bacteria;p__Actinobacteria;c__Actinobacteria;o__Actinomycetales;f__Microbacteriaceae;g__Cryocola	0.0375007	0.0881267	0.19588		0.00550782	0.0047317	0.0140711	0.0113193	4.08658e-05	1	0.00408658	6.47258e-05	1	0.00647258	0	1	0	0.00011414	1	0.011414	1.32368e-05	1	0.00132368	0.0001254	1	0.01254	6.02382e-05	1	0.00602382	2.96855e-05	1	0.00296855	1.10003e-05	1	0.00110003	0.00014278	1	0.014278	0	1	0	5.88657e-05	1	0.00588657	0.00019308	1	0.019308	0.000166012	1
k__Bacteria;p__Proteobacteria;c__Alphaproteobacteria;o__Rhizobiales;f__Rhizobiaceae;g__Agrobacterium	0.0407776	0.0912641	0.113375		0.00349198	0.00524304	0.0148643	0.021868	0	1	0	2.58903e-05	1	0.00258903	0	1	0	1.1414e-05	1	0.0011414	0	1	0	0.000148201	1	0.0148201	0	1	0	7.42137e-05	1	0.00742137	0	1	0	2.19662e-05	1	0.00219662	0	1	0	0.000137353	1	0.0137353	0	1	0	7.3783e-05	1
k__Bacteria;p__Proteobacteria;c__Alphaproteobacteria;o__RF32;f__;g__	0.0424003	0.0926891	0.182055		0.24962	0.256816	0.070551	0.0779692	0.00273801	1	0.273801	0.00247252	1	0.247252	0.00124383	1	0.124383	0.00404054	1	0.404054	0.00307094	1	0.307094	0.00432061	1	0.432061	0.00150596	1	0.150596	0.00954388	1	0.954388	0	1	0	0	1	0	2.72528e-05	1	0.00272528	0.000990905	1	0.0990905	0.000457294	1	0.0457294	0.00293288	1
k__Bacteria;p__Firmicutes;c__Clostridia;o__Clostridiales;f__Ruminococcaceae;g__	0.0496472	0.106065	0.115351		6.21865	2.69606	8.03125	2.30863	0.0566536	1	5.66536	0.0405313	1	4.05313	0.0576632	1	5.76632	0.119105	1	11.9105	0.0778323	1	7.78323	0.0387715	1	3.87715	0.111335	1	11.1335	0.0352218	1	3.52218	0.0306467	1	3.06467	0.0569364	1	5.69364	0.0601741	1	6.01741	0.0613674	1	6.13674	0.0641329	1	6.41329	0.065298	1
k__Bacteria;p__Chloroflexi;c__Anaerolineae;o__Anaerolineales;f__Anaerolinaceae;g__SHD-231	0.0530463	0.110808	0.144098		0.0736497	0.103512	0.224876	0.239173	0.000721963	1	0.0721963	0.00147575	1	0.147575	0.00381895	1	0.381895	0.000525042	1	0.0525042	0.000105894	1	0.0105894	0.0011628	1	0.11628	0.00033131	1	0.033131	1.48427e-05	1	0.00148427	2.20005e-05	1	0.00220005	0.000571121	1	0.0571121	0	1	0	8.82985e-05	1	0.00882985	0.00339414	1	0.339414	0.000590264	1
k__Bacteria;p__Firmicutes;c__Clostridia;o__Clostridiales;f__Lachnospiraceae;g__	0.0646717	0.129343	0.0578837		6.7102	6.37804	9.17719	2.97469	0.0298729	1	2.98729	0.0230942	1	2.30942	0.0208244	1	2.08244	0.0136054	1	1.36054	0.0281547	1	2.81547	0.0164845	1	1.64845	0.0863063	1	8.63063	0.0410996	1	4.10996	0.128516	1	12.8516	0.0358378	1	3.58378	0.196002	1	19.6002	0.185427	1	18.5427	0.0521315	1	5.21315	0.0818807	1
k__Bacteria;p__Lentisphaerae;c__[Lentisphaeria];o__Z20;f__R4-45B;g__	0.0635097	0.129781	0.139958		0.00887286	0.012688	0.0343581	0.0428322	5.44877e-05	1	0.00544877	0.000466025	1	0.0466025	0.000116609	1	0.0116609	0.000102726	1	0.0102726	1.32368e-05	1	0.00132368	0.000193801	1	0.0193801	1.50596e-05	1	0.00150596	0	1	0	0	1	0	4.39324e-05	1	0.00439324	0	1	0	5.88657e-05	1	0.00588657	0.00158529	1	0.158529	5.53373e-05	1
k__Bacteria;p__Bacteroidetes;c__Bacteroidia;o__Bacteroidales;f__BS11;g__	0.068904	0.134937	0.233762		0.0849475	0.100909	0.346672	0.319506	0.000299683	1	0.0299683	0.00121684	1	0.121684	0.000408132	1	0.0408132	0.000947359	1	0.0947359	0.000873628	1	0.0873628	0.00158461	1	0.158461	0.00379501	1	0.379501	5.9371e-05	1	0.0059371	0	1	0	0.000241628	1	0.0241628	0.000708572	1	0.0708572	5.88657e-05	1	0.00588657	0.00288603	1	0.288603	0.000295132	1
k__Bacteria;p__Proteobacteria;c__Betaproteobacteria;o__Burkholderiales;f__Alcaligenaceae;g__Sutterella	0.0832645	0.159732	0.143775		0.167463	0.186016	0.0543426	0.0591671	0.00160739	1	0.160739	0.00151458	1	0.151458	0.000447001	1	0.0447001	0.0058896	1	0.58896	0.00207818	1	0.207818	0.00522122	1	0.522122	0.000843335	1	0.0843335	0.000311698	1	0.0311698	0.000176004	1	0.0176004	0.00170238	1	0.170238	0	1	0	0.000304139	1	0.0304139	0.000172755	1	0.0172755	0.00060871	1
k__Bacteria;p__Firmicutes;c__Bacilli;o__Lactobacillales;f__Streptococcaceae;g__Streptococcus	0.0940686	0.173381	0.083882		0.0504159	0.052278	0.217015	0.385787	0.000313305	1	0.0313305	0.00179938	1	0.179938	0.00064135	1	0.064135	0.000935945	1	0.0935945	0.00037063	1	0.037063	0.0011856	1	0.11856	0.000316251	1	0.0316251	5.9371e-05	1	0.0059371	9.90023e-05	1	0.00990023	5.49155e-05	1	0.00549155	6.8132e-05	1	0.0068132	0.00020603	1	0.020603	0.0146436	1	1.46436	0.00047959	1
k__Bacteria;p__Proteobacteria;c__Betaproteobacteria;o__Burkholderiales;f__Comamonadaceae;Other	0.092638	0.17416	0.0890823		0.00506565	0.00701597	0.0112486	0.0120928	1.36219e-05	1	0.00136219	0	1	0	9.71742e-06	1	0.000971742	0	1	0	0	1	0	2.28001e-05	1	0.00228001	3.01191e-05	1	0.00301191	1.48427e-05	1	0.00148427	0.000110003	1	0.0110003	2.19662e-05	1	0.00219662	0.000218022	1	0.0218022	0.000166786	1	0.0166786	5.08104e-05	1	0.00508104	0.000405807	1
k__Bacteria;p__Proteobacteria;c__Deltaproteobacteria;o__GMD14H09;f__;g__	0.0968184	0.175018	0.188512		0.00703778	0.0109074	0.0555525	0.0703348	1.36219e-05	1	0.00136219	0.000207122	1	0.0207122	0.000359544	1	0.0359544	1.1414e-05	1	0.0011414	0.000105894	1	0.0105894	1.14e-05	1	0.00114	0.000135536	1	0.0135536	0	1	0	0	1	0	0	1	0	0	1	0	0	1	0	0.00121945	1	0.121945	0	1
k__Bacteria;p__Cyanobacteria;c__Chloroplast;o__Streptophyta;f__;g__	0.0995714	0.176598	0.0545372		0.0129687	0.0298665	0.0321706	0.048	0	1	0	0	1	0	0	1	0	3.42419e-05	1	0.00342419	0	1	0	6.84002e-05	1	0.00684002	1.50596e-05	1	0.00150596	0	1	0	7.70018e-05	1	0.00770018	0	1	0	0.000272528	1	0.0272528	0.00108901	1	0.108901	0	1	0	0.000221349	1
k__Bacteria;p__Firmicutes;c__Clostridia;o__Clostridiales;f__Veillonellaceae;g__Succiniclasticum	0.119033	0.207205	0.0488784		2.012	1.48431	2.55254	0.799748	0.0169729	1	1.69729	0.018874	1	1.8874	0.0183562	1	1.83562	0.0122586	1	1.22586	0.0504189	1	5.04189	0.0469796	1	4.69796	0.0251193	1	2.51193	0.00464578	1	0.464578	0.00710616	1	0.710616	0.0290173	1	2.90173	0.00391077	1	0.391077	0.00778008	1	0.778008	0.0132412	1	1.32412	0.0290152	1
k__Bacteria;p__Bacteroidetes;c__Bacteroidia;o__Bacteroidales;f__Bacteroidaceae;g__BF311	0.14009	0.231026	0.129509		0.0521343	0.073623	0.1855	0.233143	0.00177085	1	0.177085	0.00233013	1	0.233013	0.000806546	1	0.0806546	0.000205451	1	0.0205451	0.000622129	1	0.0622129	6.84002e-05	1	0.00684002	0.000120476	1	0.0120476	0	1	0	0	1	0	0.00031851	1	0.031851	1.36264e-05	1	0.00136264	0	1	0	0.0071033	1	0.71033	1.84458e-05	1
k__Bacteria;p__Proteobacteria;c__Alphaproteobacteria;o__;f__;g__	0.138189	0.23196	0.0417241		0.0103752	0.0134329	0.00554095	0.00937651	4.08658e-05	1	0.00408658	1.29452e-05	1	0.00129452	4.85871e-05	1	0.00485871	0.000456558	1	0.0456558	0.000225025	1	0.0225025	0.000262201	1	0.0262201	3.01191e-05	1	0.00301191	8.90564e-05	1	0.00890564	0	1	0	1.09831e-05	1	0.00109831	0	1	0	6.86766e-05	1	0.00686766	0.000325187	1	0.0325187	0	1
k__Bacteria;p__Proteobacteria;c__Gammaproteobacteria;o__Enterobacteriales;f__Enterobacteriaceae;g__	0.138189	0.236177	0.0825937		0.00253711	0.00411246	0.00749651	0.0109401	4.08658e-05	1	0.00408658	0	1	0	0	1	0	1.1414e-05	1	0.0011414	0	1	0	5.70002e-05	1	0.00570002	1.50596e-05	1	0.00150596	0	1	0	0	1	0	3.29493e-05	1	0.00329493	0	1	0	0.000147164	1	0.0147164	0	1	0	5.53373e-05	1
k__Bacteria;p__Firmicutes;c__Clostridia;o__Clostridiales;f__Veillonellaceae;g__Anaerovibrio	0.165857	0.268802	0.00495544		0.083179	0.163762	0.0663472	0.0403272	0.000190707	1	0.0190707	0.000349519	1	0.0349519	0.00026237	1	0.026237	0.000136968	1	0.0136968	0.000304446	1	0.0304446	0.000319201	1	0.0319201	0.0062196	1	0.62196	0.000311698	1	0.0311698	0.000231005	1	0.0231005	0.000669969	1	0.0669969	0.000122638	1	0.0122638	0.000863363	1	0.0863363	0.000538591	1	0.0538591	0.000719385	1
k__Bacteria;p__Bacteroidetes;c__Bacteroidia;o__Bacteroidales;f__[Paraprevotellaceae];g__YRC22	0.184209	0.293486	0.055537		0.314014	0.153097	0.397849	0.190587	0.00358257	1	0.358257	0.00673148	1	0.673148	0.0023419	1	0.23419	0.00463407	1	0.463407	0.00402399	1	0.402399	0.00342001	1	0.342001	0.00248483	1	0.248483	0.00178113	1	0.178113	0.00381709	1	0.381709	0.00146075	1	0.146075	0.000803957	1	0.0803957	0.0025999	1	0.25999	0.00609725	1	0.609725	0.00468522	1
k__Bacteria;p__Verrucomicrobia;c__Verruco-5;o__WCHB1-41;f__WCHB1-25;g__	0.202051	0.316547	0.113513		0.0730249	0.0781701	0.159434	0.151804	0.000204329	1	0.0204329	0.00112623	1	0.112623	0.000204066	1	0.0204066	0.00164361	1	0.164361	0.000251499	1	0.0251499	0.00226861	1	0.226861	0.00179209	1	0.179209	0.00016327	1	0.016327	0	1	0	0.00110929	1	0.110929	0	1	0	0	1	0	0.00244906	1	0.244906	0.00121742	1
k__Bacteria;p__Firmicutes;c__Clostridia;o__Clostridiales;f__Lachnospiraceae;g__Coprococcus	0.225346	0.347254	0.0872792		1.64119	1.05466	2.37121	1.29394	0.018771	1	1.8771	0.0104726	1	1.04726	0.0106503	1	1.06503	0.00144957	1	0.144957	0.0168372	1	1.68372	0.00536942	1	0.536942	0.0369562	1	3.69562	0.0163715	1	1.63715	0.0218905	1	2.18905	0.0330701	1	3.30701	0.0213662	1	2.13662	0.00373797	1	0.373797	0.0159037	1	1.59037	0.0469076	1
k__Bacteria;p__Firmicutes;c__Clostridia;o__Clostridiales;f__Lachnospiraceae;g__Shuttleworthia	0.248213	0.353516	0.00324223		1.08395	1.31625	1.23822	1.38771	0.00237022	1	0.237022	0.000608422	1	0.0608422	0.000855133	1	0.0855133	0.000901703	1	0.0901703	0.0012575	1	0.12575	0.000672602	1	0.0672602	0.0110537	1	1.10537	0.0255889	1	2.55889	0.0407669	1	4.07669	0.00194401	1	0.194401	0.0162699	1	1.62699	0.0277846	1	2.77846	0.00102637	1	0.102637	0.0117131	1
k__Bacteria;p__Firmicutes;c__Erysipelotrichi;o__Erysipelotrichales;f__Erysipelotrichaceae;g__Catenibacterium	0.248213	0.358954	0.0082406		1.30295	2.38293	0.967655	1.0424	0.000286061	1	0.0286061	0.00239485	1	0.239485	0.000106892	1	0.0106892	0.000433731	1	0.0433731	2.64736e-05	1	0.00264736	0.000627002	1	0.0627002	0.0265048	1	2.65048	0.00353257	1	0.353257	0.0315487	1	3.15487	0.000735867	1	0.0735867	0.00590023	1	0.590023	0.0842564	1	8.42564	0.00978609	1	0.978609	0.0135945	1
k__Bacteria;p__Firmicutes;c__Clostridia;o__Clostridiales;f__Lachnospiraceae;g__Roseburia	0.248213	0.364563	0.0917126		0.0634824	0.0604337	0.0331073	0.0302741	0.000449524	1	0.0449524	0.000375409	1	0.0375409	8.74568e-05	1	0.00874568	0.000182623	1	0.0182623	0.000264736	1	0.0264736	0.00161881	1	0.161881	0.000105417	1	0.0105417	0.00207798	1	0.207798	0.000759017	1	0.0759017	0.000823732	1	0.0823732	0.000735825	1	0.0735825	0.000137353	1	0.0137353	0.000152431	1	0.0152431	0.000922288	1
k__Bacteria;p__Tenericutes;c__Mollicutes;o__;f__;g__	0.242396	0.367503	0.0820586		0.00543597	0.00491374	0.0129755	0.0171404	9.53536e-05	1	0.00953536	7.76709e-05	1	0.00776709	0.000106892	1	0.0106892	7.98977e-05	1	0.00798977	5.29472e-05	1	0.00529472	0	1	0	0	1	0	0.000118742	1	0.0118742	0	1	0	0.000120814	1	0.0120814	0	1	0	0	1	0	5.08104e-05	1	0.00508104	5.53373e-05	1
k__Bacteria;p__Tenericutes;c__RF3;o__ML615J-28;f__;g__	0.24811	0.370196	0.0139397		0.0366933	0.0705649	0.0244527	0.0178863	5.44877e-05	1	0.00544877	9.06161e-05	1	0.00906161	0.000116609	1	0.0116609	0.00256814	1	0.256814	5.29472e-05	1	0.00529472	9.12003e-05	1	0.00912003	0	1	0	0.000816351	1	0.0816351	0.000539012	1	0.0539012	3.29493e-05	1	0.00329493	4.08792e-05	1	0.00408792	0	1	0	0.000538591	1	0.0538591	0.000202903	1
k__Bacteria;p__Firmicutes;c__Clostridia;o__Clostridiales;f__Veillonellaceae;g__Mitsuokella	0.274478	0.373926	0.093401		0.0867626	0.171819	0.00839434	0.0168792	0	1	0	1.29452e-05	1	0.00129452	0	1	0	0	1	0	1.32368e-05	1	0.00132368	2.28001e-05	1	0.00228001	1.50596e-05	1	0.00150596	5.9371e-05	1	0.0059371	0.000990023	1	0.0990023	0	1	0	0.00500089	1	0.500089	0.00429719	1	0.429719	0	1	0	0	1
k__Bacteria;p__Firmicutes;c__Erysipelotrichi;o__Erysipelotrichales;f__Erysipelotrichaceae;g__Bulleidia	0.272656	0.376907	0.0264319		0.71626	1.3517	1.76839	4.30809	0.00271077	1	0.271077	0.00365053	1	0.365053	0.00288607	1	0.288607	0.00549012	1	0.549012	0.00217083	1	0.217083	0.00363661	1	0.363661	0.0029065	1	0.29065	0.00146943	1	0.146943	0.00211205	1	0.211205	0.00496436	1	0.496436	0.0518348	1	5.18348	0.00211916	1	0.211916	0.00274376	1	0.274376	0.00723074	1
k__Bacteria;p__Bacteroidetes;c__Bacteroidia;o__Bacteroidales;f__RF16;g__	0.272239	0.381947	0.09886		0.311191	0.270475	0.172975	0.11795	0.00377328	1	0.377328	0.00310684	1	0.310684	0.00376064	1	0.376064	0.00564991	1	0.564991	0.00954373	1	0.954373	0.000399001	1	0.0399001	0.00124994	1	0.124994	0.00322087	1	0.322087	0	1	0	0.00109831	1	0.109831	9.53847e-05	1	0.00953847	0.00544507	1	0.544507	0.00301814	1	0.301814	0.00142032	1
k__Bacteria;p__Firmicutes;c__Clostridia;o__Clostridiales;f__Ruminococcaceae;g__Oscillospira	0.326348	0.438239	0.0769899		0.127847	0.194727	0.0466563	0.0399501	0.000245195	1	0.0245195	0.00088027	1	0.088027	0.000272088	1	0.0272088	0.00738483	1	0.738483	0.000383867	1	0.0383867	0.0010488	1	0.10488	0.00115959	1	0.115959	0.00238968	1	0.238968	0	1	0	6.58986e-05	1	0.00658986	0.000422418	1	0.0422418	0.00108901	1	0.108901	0.000365835	1	0.0365835	0.00114364	1
k__Bacteria;p__Firmicutes;c__Clostridia;o__Clostridiales;f__Veillonellaceae;g__Selenomonas	0.386476	0.497654	0.0436993		1.29969	1.21205	0.857449	0.819092	0.00484941	1	0.484941	0.00476382	1	0.476382	0.00137016	1	0.137016	0.00241976	1	0.241976	0.00464611	1	0.464611	0.0144666	1	1.44666	0.0267759	1	2.67759	0.0137889	1	1.37889	0.0144433	1	1.44433	0.00975299	1	0.975299	0.0124273	1	1.24273	0.0462586	1	4.62586	0.00271328	1	0.271328	0.00383672	1
k__Bacteria;p__Actinobacteria;c__Coriobacteriia;o__Coriobacteriales;f__Coriobacteriaceae;g__	0.386476	0.504566	0.0115614		3.94222	4.11824	3.28265	1.27923	0.00758742	1	0.758742	0.099833	1	9.9833	0.0189781	1	1.89781	0.0335913	1	3.35913	0.0040637	1	0.40637	0.0871533	1	8.71533	0.131967	1	13.1967	0.00589257	1	0.589257	0.0045651	1	0.45651	0.0401872	1	4.01872	0.0164471	1	1.64471	0.0228006	1	2.28006	0.0332199	1	3.32199	0.0208437	1
k__Bacteria;p__Proteobacteria;c__Alphaproteobacteria;o__Rhizobiales;f__Methylobacteriaceae;g__Methylobacterium	0.382832	0.506847	0.0131217		0.0156903	0.0263322	0.022019	0.0285098	0	1	0	0	1	0	0	1	0	5.70698e-05	1	0.00570698	0	1	0	0.000604202	1	0.0604202	1.50596e-05	1	0.00150596	4.45282e-05	1	0.00445282	0.000275006	1	0.0275006	2.19662e-05	1	0.00219662	4.08792e-05	1	0.00408792	0.000824119	1	0.0824119	3.04863e-05	1	0.00304863	0.00012912	1
k__Bacteria;p__Bacteroidetes;c__Bacteroidia;o__Bacteroidales;f__[Paraprevotellaceae];g__	0.418923	0.532146	0.0509297		1.55127	2.82255	0.607121	0.582169	0.00151203	1	0.151203	0.00110034	1	0.110034	0.000485871	1	0.0485871	0.0976921	1	9.76921	0.00329596	1	0.329596	0.000592802	1	0.0592802	0.00123488	1	0.123488	0.0503763	1	5.03763	0.0160934	1	1.60934	0.000680952	1	0.0680952	0.00809408	1	0.809408	0.00499377	1	0.499377	0.00154464	1	0.154464	0.0209728	1
k__Bacteria;p__Tenericutes;c__Mollicutes;o__Acholeplasmatales;f__;g__	0.444481	0.557083	0.0725506		0.0273419	0.0401565	0.0606317	0.0739651	0.000572121	1	0.0572121	0.000737874	1	0.0737874	0.00136044	1	0.136044	4.56558e-05	1	0.00456558	0.000251499	1	0.0251499	0.000171001	1	0.0171001	0.000120476	1	0.0120476	0	1	0	0	1	0	2.19662e-05	1	0.00219662	0	1	0	0	1	0	0.00159545	1	0.159545	0	1
k__Bacteria;p__Elusimicrobia;c__Elusimicrobia;o__Elusimicrobiales;f__Elusimicrobiaceae;g__	0.462194	0.571661	0.000102033		0.0137599	0.0142078	0.0141439	0.0228206	0.000136219	1	0.0136219	0.000336574	1	0.0336574	0.000155479	1	0.0155479	0.000148382	1	0.0148382	0.000463288	1	0.0463288	0.000262201	1	0.0262201	6.02382e-05	1	0.00602382	5.9371e-05	1	0.0059371	0	1	0	0	1	0	0	1	0	2.94328e-05	1	0.00294328	0.000335349	1	0.0335349	0	1
k__Bacteria;p__Bacteroidetes;c__Bacteroidia;o__Bacteroidales;f__[Paraprevotellaceae];g__CF231	0.525373	0.641364	0.00764405		0.229415	0.212109	0.262653	0.16347	0.00204329	1	0.204329	0.00422012	1	0.422012	0.00149648	1	0.149648	0.00578688	1	0.578688	0.00680371	1	0.680371	0.000843603	1	0.0843603	0.000150596	1	0.0150596	0.00203346	1	0.203346	0.000847019	1	0.0847019	0.00269086	1	0.269086	5.45056e-05	1	0.00545056	0.000559224	1	0.0559224	0.00543672	1	0.543672	0.00420563	1
k__Bacteria;p__Firmicutes;c__Erysipelotrichi;o__Erysipelotrichales;f__Erysipelotrichaceae;g__Sharpea	0.558877	0.673519	0.114561		0.965827	1.60486	0.140537	0.237786	0	1	0	1.29452e-05	1	0.00129452	9.71742e-06	1	0.000971742	0	1	0	0	1	0	2.28001e-05	1	0.00228001	3.01191e-05	1	0.00301191	0.0273403	1	2.73403	0.0122323	1	1.22323	1.09831e-05	1	0.00109831	0.0523798	1	5.23798	0.0238602	1	2.38602	5.08104e-05	1	0.00508104	0.00654824	1
k__Bacteria;p__Tenericutes;c__Mollicutes;o__Anaeroplasmatales;f__Anaeroplasmataceae;g__Anaeroplasma	0.603332	0.708915	0.0770567		0.270388	0.396799	0.105734	0.0700728	0.000967158	1	0.0967158	0.0013463	1	0.13463	0.00196292	1	0.196292	0.0086632	1	0.86632	0.00247528	1	0.247528	0.000832203	1	0.0832203	0.000286132	1	0.0286132	0.0136553	1	1.36553	0.00102302	1	0.102302	0.000571121	1	0.0571121	0.000163517	1	0.0163517	0.000500358	1	0.0500358	0.00127026	1	0.127026	0.00300666	1
k__Bacteria;p__Firmicutes;c__Erysipelotrichi;o__Erysipelotrichales;f__Erysipelotrichaceae;g__RFN20	0.603332	0.717888	0.0244293		0.153035	0.115149	0.193749	0.140849	0.00133495	1	0.133495	0.00143691	1	0.143691	0.00266257	1	0.266257	0.00429165	1	0.429165	0.00169431	1	0.169431	0.000467402	1	0.0467402	0.000256013	1	0.0256013	0.00284981	1	0.284981	0.00143003	1	0.143003	0.000823732	1	0.0823732	0.000694946	1	0.0694946	0.000421871	1	0.0421871	0.00464407	1	0.464407	0.00330179	1
k__Bacteria;p__Proteobacteria;c__Gammaproteobacteria;o__Xanthomonadales;f__Xanthomonadaceae;g__	0.627185	0.727844	0.0458508		0.00529617	0.0072139	0.0108292	0.0163248	0	1	0	0	1	0	0	1	0	6.84838e-05	1	0.00684838	0	1	0	7.98003e-05	1	0.00798003	0	1	0	1.48427e-05	1	0.00148427	0.000165004	1	0.0165004	0	1	0	8.17583e-05	1	0.00817583	0.000225652	1	0.0225652	0	1	0	0	1
k__Bacteria;p__Proteobacteria;c__Gammaproteobacteria;o__Aeromonadales;f__Succinivibrionaceae;g__Ruminobacter	0.643552	0.737731	4.49258e-05		0.00528679	0.0110024	0.00513611	0.011472	1.36219e-05	1	0.00136219	1.29452e-05	1	0.00129452	1.94348e-05	1	0.00194348	2.28279e-05	1	0.00228279	1.32368e-05	1	0.00132368	0.000387601	1	0.0387601	0	1	0	0	1	0	0	1	0	0.000164746	1	0.0164746	0	1	0	0	1	0	8.12967e-05	1	0.00812967	0	1
k__Bacteria;p__Proteobacteria;c__Gammaproteobacteria;o__Aeromonadales;f__Succinivibrionaceae;g__	0.686106	0.767785	0.00391103		0.259744	0.405525	0.216993	0.261306	6.81097e-05	1	0.00681097	0.000258903	1	0.0258903	0.000126326	1	0.0126326	0.000399489	1	0.0399489	3.97104e-05	1	0.00397104	0.0011514	1	0.11514	0.00218364	1	0.218364	0.0140858	1	1.40858	0.00468611	1	0.468611	0.000219662	1	0.0219662	0.000817583	1	0.0817583	0.00713256	1	0.713256	0.000284538	1	0.0284538	0.00831904	1
k__Bacteria;p__Verrucomicrobia;c__Verruco-5;o__WCHB1-41;f__RFP12;g__	0.686106	0.777036	0.000144544		0.332209	0.325703	0.338749	0.204579	0.0021114	1	0.21114	0.00745641	1	0.745641	0.00153535	1	0.153535	0.0110487	1	1.10487	0.00214436	1	0.214436	0.00490202	1	0.490202	0.00626478	1	0.626478	0.00237484	1	0.237484	0.000176004	1	0.0176004	0.00119716	1	0.119716	0.000163517	1	0.0163517	0.000490547	1	0.0490547	0.00717443	1	0.717443	0.00293288	1
k__Bacteria;p__SR1;c__;o__;f__;g__	0.727896	0.804967	0.0337688		0.0970016	0.144778	0.0540844	0.0734193	0.000395036	1	0.0395036	0.000155342	1	0.0155342	0.000631632	1	0.0631632	0.00407478	1	0.407478	0.000198552	1	0.0198552	0.000319201	1	0.0319201	0.00174691	1	0.174691	0.00400754	1	0.400754	0	1	0	0	1	0	8.17583e-05	1	0.00817583	2.94328e-05	1	0.00294328	0.000853615	1	0.0853615	0.00143877	1
k__Bacteria;p__Firmicutes;c__Clostridia;o__Clostridiales;f__Lachnospiraceae;g__Lachnospira	0.791251	0.864856	0.0333501		0.444718	0.847811	0.204889	0.338807	0	1	0	0	1	0	0	1	0	3.42419e-05	1	0.00342419	0	1	0	2.28001e-05	1	0.00228001	1.50596e-05	1	0.00150596	0.00139522	1	0.139522	0.0195695	1	1.95695	0	1	0	0.0259719	1	2.59719	0.00635749	1	0.635749	0	1	0	0.00164167	1
k__Bacteria;p__Firmicutes;c__Clostridia;o__Clostridiales;f__Eubacteriaceae;g__Pseudoramibacter_Eubacterium	0.833874	0.900967	0.00450307		0.0202895	0.0402169	0.0159638	0.0212342	0	1	0	0	1	0	0	1	0	0.000308177	1	0.0308177	0	1	0	7.98003e-05	1	0.00798003	0	1	0	5.9371e-05	1	0.0059371	0.000176004	1	0.0176004	2.19662e-05	1	0.00219662	0.00148528	1	0.148528	0.000304139	1	0.0304139	0	1	0	0.000387361	1
k__Bacteria;p__Proteobacteria;c__Gammaproteobacteria;o__Aeromonadales;f__Succinivibrionaceae;g__Succinivibrio	0.86249	0.921296	0.00119687		0.0378931	0.053844	0.034873	0.0301104	0.000149841	1	0.0149841	0.000258903	1	0.0258903	0.000204066	1	0.0204066	0.000159795	1	0.0159795	0.000211789	1	0.0211789	0.000421801	1	0.0421801	0.000105417	1	0.0105417	0.000460125	1	0.0460125	5.50013e-05	1	0.00550013	8.78648e-05	1	0.00878648	0.000313407	1	0.0313407	0.00211916	1	0.211916	0.000132107	1	0.0132107	0.000313578	1
k__Bacteria;p__Lentisphaerae;c__[Lentisphaeria];o__Victivallales;f__Victivallaceae;g__	0.894385	0.944632	0.00517158		0.00582707	0.0116176	0.00448014	0.00628699	1.36219e-05	1	0.00136219	0.0004013	1	0.04013	0.000165196	1	0.0165196	0	1	0	0.000119131	1	0.0119131	0	1	0	0	1	0	0	1	0	0	1	0	0	1	0	0	1	0	0	1	0	0.000101621	1	0.0101621	0	1
k__Bacteria;p__Firmicutes;c__Clostridia;o__Clostridiales;f__Veillonellaceae;g__Acidaminococcus	0.909362	0.949779	0.0254763		0.153165	0.431633	0.0490016	0.145634	0	1	0	0	1	0	0	1	0	2.28279e-05	1	0.00228279	0	1	0	0	1	0	0	1	0	0	1	0	0	1	0	0	1	0	0.0156295	1	1.56295	0.00272744	1	0.272744	0	1	0	0	1
k__Bacteria;p__Firmicutes;c__Clostridia;o__Clostridiales;Other;Other	0.930837	0.961524	0.0476491		0.0572471	0.0907043	0.0259559	0.0394673	0.000749207	1	0.0749207	0.00085438	1	0.085438	0.000272088	1	0.0272088	4.56558e-05	1	0.00456558	0.000820681	1	0.0820681	0.000695402	1	0.0695402	0.00335828	1	0.335828	4.45282e-05	1	0.00445282	0	1	0	0	1	0	0	1	0	2.94328e-05	1	0.00294328	0.000152431	1	0.0152431	7.3783e-05	1
k__Bacteria;p__Proteobacteria;c__Alphaproteobacteria;o__Sphingomonadales;f__Sphingomonadaceae;g__Sphingomonas	0.976538	0.987038	0.0674439		0.00486552	0.00377868	0.0110671	0.0158623	2.72439e-05	1	0.00272439	5.17806e-05	1	0.00517806	9.71742e-06	1	0.000971742	6.84838e-05	1	0.00684838	0	1	0	6.84002e-05	1	0.00684002	0	1	0	0.000103899	1	0.0103899	7.70018e-05	1	0.00770018	9.88479e-05	1	0.00988479	0	1	0	7.84875e-05	1	0.00784875	0	1	0	0.000202903	1
k__Bacteria;p__Firmicutes;c__Clostridia;o__Clostridiales;f__Veillonellaceae;g__Megasphaera	0.969729	0.990811	0.0258433		0.00812991	0.0262462	0.00194954	0.0055726	0	1	0	1.29452e-05	1	0.00129452	0	1	0	0	1	0	0	1	0	0	1	0	0	1	0	0	1	0	0	1	0	1.09831e-05	1	0.00109831	0	1	0	0.000951661	1	0.0951661	0.000203242	1	0.0203242	0	1
k__Bacteria;p__Firmicutes;c__Clostridia;o__Clostridiales;f__Veillonellaceae;g__Dialister	1	1	0.00018118		0.0792419	0.211346	0.084644	0.189346	0	1	0	0	1	0	0	1	0	0	1	0	0	1	0	0	1	0	0	1	0	0	1	0	0	1	0	0	1	0	0.00757627	1	0.757627	0.00193276	1	0.193276	0	1	0	0	1
[truncated: 31 more columns]

## Sheet: grass v clover
Observation Ids	p-values	p-values (corrected)	Effect size	Note	clover: mean rel. freq. (%)	clover: std. dev. (%)	grass: mean rel. freq. (%)	grass: std. dev. (%)	10	10: parent seq. count	10: rel. freq. (%)	12	12: parent seq. count	12: rel. freq. (%)	15	15: parent seq. count	15: rel. freq. (%)	17	17: parent seq. count	17: rel. freq. (%)	2	2: parent seq. count	2: rel. freq. (%)	21	21: parent seq. count	21: rel. freq. (%)	23	23: parent seq. count	23: rel. freq. (%)	24	24: parent seq. count	24: rel. freq. (%)	3	3: parent seq. count	3: rel. freq. (%)	4	4: parent seq. count	4: rel. freq. (%)	6	6: parent seq. count	6: rel. freq. (%)	7	7: parent seq. count	7: rel. freq. (%)	1	1: parent seq. count	1: rel. freq. (%)	11	11: parent seq. count
k__Archaea;p__Euryarchaeota;c__Methanobacteria;o__Methanobacteriales;f__Methanobacteriaceae;g__Methanobrevibacter	0.603332	0.717888	0.000519531		0.762249	0.848952	0.726929	0.692292	0.015642	1	1.5642	0.0131172	1	1.31172	0.00378183	1	0.378183	0.00102726	1	0.102726	0.0138659	1	1.38659	0.000330601	1	0.0330601	5.9371e-05	1	0.0059371	0.0120943	1	1.20943	0.00228805	1	0.228805	0.0280229	1	2.80229	0.000436045	1	0.0436045	0.000804497	1	0.0804497	0.0160154	1	1.60154	0.00590523	1
k__Archaea;p__Euryarchaeota;c__Methanobacteria;o__Methanobacteriales;f__Methanobacteriaceae;g__Methanosphaera	0.0282404	0.115417	0.12703		0.643285	1.14301	0.0264141	0.0325477	0.00927822	1	0.927822	0.0081816	1	0.81816	0.00133415	1	0.133415	0.000136968	1	0.0136968	0.00501919	1	0.501919	3.42001e-05	1	0.00342001	4.45282e-05	1	0.00445282	0.0101817	1	1.01817	0.000253006	1	0.0253006	0.0421954	1	4.21954	0.000299781	1	0.0299781	0.000235463	1	0.0235463	0.000132107	1	0.0132107	0.000571935	1
k__Archaea;p__Euryarchaeota;c__Thermoplasmata;o__E2;f__[Methanomassiliicoccaceae];g__vadinCA11	0.0832645	0.186354	0.158178		0.14435	0.102828	0.0755427	0.0449977	0.00208437	1	0.208437	0.00393517	1	0.393517	0.002059	1	0.2059	0.00125554	1	0.125554	0.00135326	1	0.135326	0.000250801	1	0.0250801	0.000667923	1	0.0667923	0.00263111	1	0.263111	0.00107802	1	0.107802	0.00108134	1	0.108134	0.000572308	1	0.0572308	0.000353194	1	0.0353194	0.000833291	1	0.0833291	0.00135835	1
k__Bacteria;p__Actinobacteria;c__Actinobacteria;o__Actinomycetales;f__Microbacteriaceae;g__Cryocola	0.183828	0.338819	0.103886		0.0129076	0.0115733	0.00667134	0.00581326	0.000166012	1	0.0166012	6.66978e-05	1	0.00666978	9.45458e-05	1	0.00945458	0.00011414	1	0.011414	0.000161584	1	0.0161584	0.0001254	1	0.01254	2.96855e-05	1	0.00296855	0.000375873	1	0.0375873	1.10003e-05	1	0.00110003	0.000345109	1	0.0345109	0	1	0	5.88657e-05	1	0.00588657	0.00019308	1	0.019308	5.71935e-05	1
k__Bacteria;p__Actinobacteria;c__Actinobacteria;o__Actinomycetales;f__Microbacteriaceae;g__Curtobacterium	0.162623	0.318469	0.0999811		0.0089974	0.00988162	0.00381063	0.00484158	0	1	0	5.55815e-05	1	0.00555815	8.40407e-05	1	0.00840407	3.42419e-05	1	0.00342419	0.00010099	1	0.010099	6.84002e-05	1	0.00684002	8.90564e-05	1	0.00890564	0.000309543	1	0.0309543	1.10003e-05	1	0.00110003	0.000287591	1	0.0287591	0	1	0	3.92438e-05	1	0.00392438	1.01621e-05	1	0.00101621	4.28951e-05	1
k__Bacteria;p__Actinobacteria;c__Coriobacteriia;o__Coriobacteriales;f__Coriobacteriaceae;g__	0.386476	0.54222	0.0535562		2.90265	2.13638	4.32222	3.63897	0.0208437	1	2.08437	0.0179306	1	1.79306	0.0353811	1	3.53811	0.0335913	1	3.35913	0.0261361	1	2.61361	0.0871533	1	8.71533	0.00589257	1	0.589257	0.0261895	1	2.61895	0.0045651	1	0.45651	0.0513868	1	5.13868	0.0164471	1	1.64471	0.0228006	1	2.28006	0.0332199	1	3.32199	0.0171581	1
k__Bacteria;p__Actinobacteria;c__Coriobacteriia;o__Coriobacteriales;f__Coriobacteriaceae;g__Adlercreutzia	0.95396	0.985409	0.0107953		0.0668442	0.0542425	0.0833725	0.0978472	0.000700939	1	0.0700939	0.000678094	1	0.0678094	0.000504244	1	0.0504244	0.000285349	1	0.0285349	0.000555443	1	0.0555443	0.00175561	1	0.175561	2.96855e-05	1	0.00296855	0.00111656	1	0.111656	2.20005e-05	1	0.00220005	0.00146096	1	0.146096	0	1	0	0.000912418	1	0.0912418	0.000965398	1	0.0965398	0.000486145	1
k__Bacteria;p__Actinobacteria;c__Coriobacteriia;o__Coriobacteriales;f__Coriobacteriaceae;g__Atopobium	0.195658	0.347017	0.030289		0.0113413	0.0110279	0.00750374	0.0106831	0.00012912	1	0.012912	5.55815e-05	1	0.00555815	0.000220607	1	0.0220607	2.28279e-05	1	0.00228279	0.000131287	1	0.0131287	1.14e-05	1	0.00114	0	1	0	0.000364818	1	0.0364818	0	1	0	0.00025308	1	0.025308	5.45056e-05	1	0.00545056	0.000117731	1	0.0117731	0.000274376	1	0.0274376	7.14919e-05	1
k__Bacteria;p__Bacteroidetes;c__Bacteroidia;o__Bacteroidales;f__;g__	0.165857	0.311811	0.013717		2.14794	2.28528	2.59617	1.41442	0.0223009	1	2.23009	0.00692545	1	0.692545	0.0301916	1	3.01916	0.0261836	1	2.61836	0.004898	1	0.4898	0.0145236	1	1.45236	0.0117555	1	1.17555	0.0913814	1	9.13814	0.00334408	1	0.334408	0.025331	1	2.5331	0.0161882	1	1.61882	0.00472887	1	0.472887	0.0451095	1	4.51095	0.037905	1
k__Bacteria;p__Bacteroidetes;c__Bacteroidia;o__Bacteroidales;f__[Paraprevotellaceae];g__	0.000428568	0.00447616	0.179724		1.966	2.67728	0.192392	0.103778	0.0209728	1	2.09728	0.015674	1	1.5674	0.00482183	1	0.482183	0.0976921	1	9.76921	0.00444355	1	0.444355	0.000592802	1	0.0592802	0.0503763	1	5.03763	0.00438887	1	0.438887	0.0160934	1	1.60934	0.00777646	1	0.777646	0.00809408	1	0.809408	0.00499377	1	0.499377	0.00154464	1	0.154464	0.00331722	1
k__Bacteria;p__Bacteroidetes;c__Bacteroidia;o__Bacteroidales;f__[Paraprevotellaceae];g__CF231	0.0832645	0.190899	0.109158		0.183231	0.168332	0.308836	0.189845	0.00420563	1	0.420563	0.00030014	1	0.030014	0.00126061	1	0.126061	0.00578688	1	0.578688	0.000777621	1	0.0777621	0.000843603	1	0.0843603	0.00203346	1	0.203346	0.00329442	1	0.329442	0.000847019	1	0.0847019	0.00202464	1	0.202464	5.45056e-05	1	0.00545056	0.000559224	1	0.0559224	0.00543672	1	0.543672	0.00336012	1
k__Bacteria;p__Bacteroidetes;c__Bacteroidia;o__Bacteroidales;f__[Paraprevotellaceae];g__YRC22	0.45292	0.583212	0.0149997		0.334147	0.194908	0.377716	0.156007	0.00468522	1	0.468522	0.00184531	1	0.184531	0.00397092	1	0.397092	0.00463407	1	0.463407	0.000555443	1	0.0555443	0.00342001	1	0.342001	0.00178113	1	0.178113	0.00799284	1	0.799284	0.00381709	1	0.381709	0.00399176	1	0.399176	0.000803957	1	0.0803957	0.0025999	1	0.25999	0.00609725	1	0.609725	0.00418942	1
k__Bacteria;p__Bacteroidetes;c__Bacteroidia;o__Bacteroidales;f__Bacteroidaceae;g__BF311	0.00010589	0.00199073	0.336432		0.0113407	0.0202444	0.226294	0.212501	1.84458e-05	1	0.00184458	2.22326e-05	1	0.00222326	2.10102e-05	1	0.00210102	0.000205451	1	0.0205451	0	1	0	6.84002e-05	1	0.00684002	0	1	0	0.000298488	1	0.0298488	0	1	0	0.000713226	1	0.0713226	1.36264e-05	1	0.00136264	0	1	0	0.0071033	1	0.71033	0.00610541	1
k__Bacteria;p__Bacteroidetes;c__Bacteroidia;o__Bacteroidales;f__BS11;g__	0.0179014	0.0801302	0.0899858		0.134617	0.288108	0.297002	0.224334	0.000295132	1	0.0295132	0.00133396	1	0.133396	0.000294142	1	0.0294142	0.000947359	1	0.0947359	0	1	0	0.00158461	1	0.158461	5.9371e-05	1	0.0059371	0.0107456	1	1.07456	0	1	0	0.00012654	1	0.012654	0.000708572	1	0.0708572	5.88657e-05	1	0.00588657	0.00288603	1	0.288603	0.006134	1
k__Bacteria;p__Bacteroidetes;c__Bacteroidia;o__Bacteroidales;f__Prevotellaceae;g__Prevotella	0.488422	0.604101	0.0237957		33.8217	16.2986	39.6565	20.8015	0.191725	1	19.1725	0.172981	1	17.2981	0.27766	1	27.766	0.496975	1	49.6975	0.311745	1	31.1745	0.583807	1	58.3807	0.565315	1	56.5315	0.133601	1	13.3601	0.51875	1	51.875	0.106949	1	10.6949	0.33634	1	33.634	0.36275	1	36.275	0.170977	1	17.0977	0.230919	1
k__Bacteria;p__Bacteroidetes;c__Bacteroidia;o__Bacteroidales;f__RF16;g__	0.0565316	0.171418	0.106401		0.170387	0.197257	0.313779	0.217784	0.00142032	1	0.142032	0	1	0	0.00237415	1	0.237415	0.00564991	1	0.564991	0	1	0	0.000399001	1	0.0399001	0.00322087	1	0.322087	0.00110551	1	0.110551	0	1	0	0.000736233	1	0.0736233	9.53847e-05	1	0.00953847	0.00544507	1	0.544507	0.00301814	1	0.301814	0.00391776	1
k__Bacteria;p__Bacteroidetes;c__Bacteroidia;o__Bacteroidales;f__S24-7;g__	0.603332	0.708915	0.0312823		0.569718	0.803476	0.357479	0.227793	0.00708317	1	0.708317	0.000878188	1	0.0878188	0.00734305	1	0.734305	0.00183765	1	0.183765	0.00215108	1	0.215108	0.0013224	1	0.13224	0.000237484	1	0.0237484	0.0251061	1	2.51061	0.000682016	1	0.0682016	0.020442	1	2.0442	0.000517803	1	0.0517803	0.000765254	1	0.0765254	0.0056298	1	0.56298	0.00400355	1
k__Bacteria;p__Chloroflexi;c__Anaerolineae;o__Anaerolineales;f__Anaerolinaceae;g__SHD-231	0.0432626	0.140231	0.0328051		0.113185	0.225995	0.18534	0.160239	0.000590264	1	0.0590264	0	1	0	0.0006198	1	0.06198	0.000525042	1	0.0525042	0.000131287	1	0.0131287	0.0011628	1	0.11628	1.48427e-05	1	0.00148427	0.00836871	1	0.836871	2.20005e-05	1	0.00220005	0.00205915	1	0.205915	0	1	0	8.82985e-05	1	0.00882985	0.00339414	1	0.339414	0.00160142	1
k__Bacteria;p__Cyanobacteria;c__4C0d-2;o__YS2;f__;g__	0.418923	0.570707	0.0686391		0.332607	0.319406	0.633722	0.716329	0.00289598	1	0.289598	6.66978e-05	1	0.00666978	0.00429658	1	0.429658	0.00810391	1	0.810391	0	1	0	0.00908583	1	0.908583	0.00721357	1	0.721357	0.0015256	1	0.15256	1.10003e-05	1	0.00110003	0.00115036	1	0.115036	0.000667693	1	0.0667693	0.00489566	1	0.489566	0.00229663	1	0.229663	0.00120106	1
k__Bacteria;p__Cyanobacteria;c__Chloroplast;o__Streptophyta;f__;g__	0.000236739	0.00370892	0.273134		0.0440556	0.0495501	0.0010837	0.00136244	0.000221349	1	0.0221349	0.00167856	1	0.167856	0.000325658	1	0.0325658	3.42419e-05	1	0.00342419	0.00078772	1	0.078772	6.84002e-05	1	0.00684002	0	1	0	9.94959e-05	1	0.00994959	7.70018e-05	1	0.00770018	0.0006327	1	0.06327	0.000272528	1	0.0272528	0.00108901	1	0.108901	0	1	0	2.85968e-05	1
k__Bacteria;p__Elusimicrobia;c__Elusimicrobia;o__Elusimicrobiales;f__Elusimicrobiaceae;g__	0.0598073	0.16535	0.0291521		0.0107062	0.0215367	0.0171975	0.0154213	0	1	0	0	1	0	0	1	0	0.000148382	1	0.0148382	0	1	0	0.000262201	1	0.0262201	5.9371e-05	1	0.0059371	0.000773857	1	0.0773857	0	1	0	1.15036e-05	1	0.00115036	0	1	0	2.94328e-05	1	0.00294328	0.000335349	1	0.0335349	4.28951e-05	1
k__Bacteria;p__Fibrobacteres;c__Fibrobacteria;o__Fibrobacterales;f__Fibrobacteraceae;g__Fibrobacter	0.0376669	0.126453	0.18232		1.7848	1.41435	5.20506	4.9226	0.0291812	1	2.91812	0.00317926	1	0.317926	0.00313052	1	0.313052	0.0200543	1	2.00543	0.0450111	1	4.50111	0.0169747	1	1.69747	0.00921734	1	0.921734	0.02808	1	2.808	0.0344088	1	3.44088	0.0240311	1	2.40311	0.000545056	1	0.0545056	0.000363005	1	0.0363005	0.186169	1	18.6169	0.0804713	1
k__Bacteria;p__Firmicutes;c__Bacilli;o__Lactobacillales;f__Lactobacillaceae;g__Lactobacillus	0.0752261	0.181314	0.123202		0.0148265	0.0246005	0.00172649	0.00233871	0.000350469	1	0.0350469	8.89304e-05	1	0.00889304	0.000126061	1	0.0126061	1.1414e-05	1	0.0011414	0	1	0	1.14e-05	1	0.00114	2.96855e-05	1	0.00296855	0.000165826	1	0.0165826	0	1	0	0.000897284	1	0.0897284	0	1	0	9.81094e-05	1	0.00981094	6.09725e-05	1	0.00609725	1.42984e-05	1
k__Bacteria;p__Firmicutes;c__Bacilli;o__Lactobacillales;f__Streptococcaceae;g__Streptococcus	0.248213	0.409334	0.0596979		0.0634426	0.0733463	0.203988	0.387539	0.00047959	1	0.047959	0.000144512	1	0.0144512	0.000126061	1	0.0126061	0.000935945	1	0.0935945	0.000151485	1	0.0151485	0.0011856	1	0.11856	5.9371e-05	1	0.0059371	0.00215574	1	0.215574	9.90023e-05	1	0.00990023	0.00200163	1	0.200163	6.8132e-05	1	0.0068132	0.00020603	1	0.020603	0.0146436	1	1.46436	0.00171581	1
k__Bacteria;p__Firmicutes;c__Clostridia;o__Clostridiales;f__;g__	0.86249	0.921296	0.00885704		8.82517	4.36734	9.65589	4.42029	0.143582	1	14.3582	0.0804264	1	8.04264	0.10982	1	10.982	0.0471967	1	4.71967	0.0853969	1	8.53969	0.0897411	1	8.97411	0.0551111	1	5.51111	0.161172	1	16.1172	0.0302507	1	3.02507	0.155621	1	15.5621	0.0647254	1	6.47254	0.0359767	1	3.59767	0.138133	1	13.8133	0.151534	1
k__Bacteria;p__Firmicutes;c__Clostridia;o__Clostridiales;f__[Mogibacteriaceae];g__	0.45292	0.591313	0.0738183		0.535845	0.455692	0.330262	0.239763	0.0133916	1	1.33916	0.00485782	1	0.485782	0.0063976	1	0.63976	0.00130119	1	0.130119	0.00538275	1	0.538275	0.00205201	1	0.205201	0.000341383	1	0.0341383	0.0135314	1	1.35314	0.000704016	1	0.0704016	0.0107559	1	1.07559	0.00277978	1	0.277978	0.00280593	1	0.280593	0.00371932	1	0.371932	0.00430381	1
k__Bacteria;p__Firmicutes;c__Clostridia;o__Clostridiales;f__[Mogibacteriaceae];g__Mogibacterium	0.817361	0.914666	8.61589e-05		0.640653	0.607332	0.651068	0.510516	0.0161954	1	1.61954	0.00426866	1	0.426866	0.00865619	1	0.865619	0.00324157	1	0.324157	0.00340335	1	0.340335	0.00288421	1	0.288421	0.000549181	1	0.0549181	0.0149797	1	1.49797	0.00123203	1	0.123203	0.0177846	1	1.77846	0.00190769	1	0.190769	0.00177578	1	0.177578	0.0101519	1	1.01519	0.0142555	1
k__Bacteria;p__Firmicutes;c__Clostridia;o__Clostridiales;f__Christensenellaceae;g__	0.184209	0.332994	0.0243242		0.0756267	0.0982166	0.105437	0.0904192	0.00130965	1	0.130965	0.000333489	1	0.0333489	0.00068283	1	0.068283	0.000867461	1	0.0867461	0.000161584	1	0.0161584	0.000250801	1	0.0250801	2.96855e-05	1	0.00296855	0.00339392	1	0.339392	3.30008e-05	1	0.00330008	0.00194412	1	0.194412	0	1	0	6.86766e-05	1	0.00686766	0.000853615	1	0.0853615	0.00160142	1
k__Bacteria;p__Firmicutes;c__Clostridia;o__Clostridiales;f__Clostridiaceae;g__	0.86249	0.931886	0.0260636		0.109205	0.143557	0.0722346	0.0701991	0.00285909	1	0.285909	0.000444652	1	0.0444652	0.00119758	1	0.119758	0.000239693	1	0.0239693	0.000383761	1	0.0383761	9.12003e-05	1	0.00912003	5.9371e-05	1	0.0059371	0.00317281	1	0.317281	0.000187004	1	0.0187004	0.00434838	1	0.434838	8.17583e-05	1	0.00817583	3.92438e-05	1	0.00392438	0.00068086	1	0.068086	0.00137264	1
k__Bacteria;p__Firmicutes;c__Clostridia;o__Clostridiales;f__Clostridiaceae;g__Clostridium	0.148915	0.297829	0.00132091		0.930832	1.36622	1.00764	0.603024	0.0150333	1	1.50333	0.00373508	1	0.373508	0.00125011	1	0.125011	0.0004908	1	0.04908	0.0522117	1	5.22117	0.000809403	1	0.0809403	0.00451219	1	0.451219	0.00948527	1	0.948527	0.0087342	1	0.87342	0.0106179	1	1.06179	0.00211209	1	0.211209	0.00270782	1	0.270782	0.0139221	1	1.39221	0.0215048	1
k__Bacteria;p__Firmicutes;c__Clostridia;o__Clostridiales;f__Eubacteriaceae;g__Pseudoramibacter_Eubacterium	1.59919e-05	0.00150324	0.295855		0.0356578	0.0382214	0.000595445	0.00144512	0.000387361	1	0.0387361	0.00038907	1	0.038907	8.40407e-05	1	0.00840407	0.000308177	1	0.0308177	0.00068673	1	0.068673	7.98003e-05	1	0.00798003	5.9371e-05	1	0.0059371	7.73857e-05	1	0.00773857	0.000176004	1	0.0176004	0.000241576	1	0.0241576	0.00148528	1	0.148528	0.000304139	1	0.0304139	0	1	0	0	1
k__Bacteria;p__Firmicutes;c__Clostridia;o__Clostridiales;f__Lachnospiraceae;g__	0.119033	0.248646	0.165815		10.0314	5.89347	5.85599	3.02013	0.0818807	1	8.18807	0.14798	1	14.798	0.131282	1	13.1282	0.0136054	1	1.36054	0.125621	1	12.5621	0.0164845	1	1.64845	0.0410996	1	4.10996	0.0600734	1	6.00734	0.128516	1	12.8516	0.0757975	1	7.57975	0.196002	1	19.6002	0.185427	1	18.5427	0.0521315	1	5.21315	0.0677886	1
k__Bacteria;p__Firmicutes;c__Clostridia;o__Clostridiales;f__Lachnospiraceae;g__Blautia	0.0567468	0.166694	0.123251		0.0765008	0.0864538	0.138845	0.079687	0.00119897	1	0.119897	5.55815e-05	1	0.00555815	0.000210102	1	0.0210102	0.000216865	1	0.0216865	0.00122198	1	0.122198	0.00169861	1	0.169861	8.90564e-05	1	0.00890564	0.00271955	1	0.271955	7.70018e-05	1	0.00770018	0.00163352	1	0.163352	0	1	0	5.88657e-05	1	0.00588657	0.00152431	1	0.152431	0.00200177	1
k__Bacteria;p__Firmicutes;c__Clostridia;o__Clostridiales;f__Lachnospiraceae;g__Butyrivibrio	0.95396	0.996358	0.00468715		2.60797	2.02287	2.36215	1.52436	0.063767	1	6.3767	0.0383957	1	3.83957	0.0127112	1	1.27112	0.00382368	1	0.382368	0.0308221	1	3.08221	0.00539222	1	0.539222	0.00745106	1	0.745106	0.032513	1	3.2513	0.0329018	1	3.29018	0.0625798	1	6.25798	0.0135038	1	1.35038	0.00909474	1	0.909474	0.0376099	1	3.76099	0.0311133	1
k__Bacteria;p__Firmicutes;c__Clostridia;o__Clostridiales;f__Lachnospiraceae;g__Coprococcus	0.272656	0.420159	0.0154424		1.85267	1.47528	2.15974	0.91075	0.0469076	1	4.69076	0.0307588	1	3.07588	0.00768972	1	0.768972	0.00144957	1	0.144957	0.045203	1	4.5203	0.00536942	1	0.536942	0.0163715	1	1.63715	0.0111878	1	1.11878	0.0218905	1	2.18905	0.0103878	1	1.03878	0.0213662	1	2.13662	0.00373797	1	0.373797	0.0159037	1	1.59037	0.0176013	1
k__Bacteria;p__Firmicutes;c__Clostridia;o__Clostridiales;f__Lachnospiraceae;g__Lachnospira	0.000103575	0.00243401	0.243611		0.648897	0.807625	0.000709896	0.00123653	0.00164167	1	0.164167	0.0079815	1	0.79815	0.00487436	1	0.487436	3.42419e-05	1	0.00342419	0.00989699	1	0.989699	2.28001e-05	1	0.00228001	0.00139522	1	0.139522	0.000110551	1	0.0110551	0.0195695	1	1.95695	1.15036e-05	1	0.00115036	0.0259719	1	2.59719	0.00635749	1	0.635749	0	1	0	4.28951e-05	1
k__Bacteria;p__Firmicutes;c__Clostridia;o__Clostridiales;f__Lachnospiraceae;g__Moryella	0.298698	0.452864	0.00580522		0.238495	0.306894	0.278757	0.211247	0.00545995	1	0.545995	0.00126726	1	0.126726	0.00142869	1	0.142869	0.000616354	1	0.0616354	0.00226217	1	0.226217	0.000467402	1	0.0467402	0.000207798	1	0.0207798	0.0106129	1	1.06129	0.000264006	1	0.0264006	0.0053837	1	0.53837	4.08792e-05	1	0.00408792	0.000608278	1	0.0608278	0.00472537	1	0.472537	0.00361749	1
k__Bacteria;p__Firmicutes;c__Clostridia;o__Clostridiales;f__Lachnospiraceae;g__Pseudobutyrivibrio	1	1.01075	0.0100225		0.581795	0.437936	0.508366	0.27295	0.00332024	1	0.332024	0.010994	1	1.0994	0.00666022	1	0.666022	0.00159795	1	0.159795	0.00162593	1	0.162593	0.0012882	1	0.12882	0.00377006	1	0.377006	0.00483108	1	0.483108	0.00110003	1	0.110003	0.0146786	1	1.46786	0.00989276	1	0.989276	0.0100562	1	1.00562	0.00530461	1	0.530461	0.00840745	1
k__Bacteria;p__Firmicutes;c__Clostridia;o__Clostridiales;f__Lachnospiraceae;g__Roseburia	0.165857	0.318174	0.116397		0.0654046	0.0607483	0.0311851	0.0274634	0.000922288	1	0.0922288	0.000122279	1	0.0122279	1.05051e-05	1	0.00105051	0.000182623	1	0.0182623	0.00029287	1	0.029287	0.00161881	1	0.161881	0.00207798	1	0.207798	0.000574865	1	0.0574865	0.000759017	1	0.0759017	0.000414131	1	0.0414131	0.000735825	1	0.0735825	0.000137353	1	0.0137353	0.000152431	1	0.0152431	0.000214476	1
k__Bacteria;p__Firmicutes;c__Clostridia;o__Clostridiales;f__Lachnospiraceae;g__Shuttleworthia	0.0130425	0.0721175	0.3606		1.97455	1.50111	0.347613	0.305582	0.0117131	1	1.17131	0.0319482	1	3.19482	0.0230166	1	2.30166	0.000901703	1	0.0901703	0.0475863	1	4.75863	0.000672602	1	0.0672602	0.0255889	1	2.55889	0.00229946	1	0.229946	0.0407669	1	4.07669	0.00839766	1	0.839766	0.0162699	1	1.62699	0.0277846	1	2.77846	0.00102637	1	0.102637	0.00411793	1
k__Bacteria;p__Firmicutes;c__Clostridia;o__Clostridiales;f__Lachnospiraceae;Other	0.0832645	0.195672	0.11013		0.0885979	0.0724144	0.166029	0.137762	0.00169701	1	0.169701	0.00133396	1	0.133396	0.000703841	1	0.0703841	0.000251107	1	0.0251107	0.000908907	1	0.0908907	0.000421801	1	0.0421801	0.000341383	1	0.0341383	0.00256478	1	0.256478	0.000242006	1	0.0242006	0.00159901	1	0.159901	0.000381539	1	0.0381539	0.000186408	1	0.0186408	0.000701184	1	0.0701184	0.00255941	1
k__Bacteria;p__Firmicutes;c__Clostridia;o__Clostridiales;f__Ruminococcaceae;g__	1	1	0.00423703		7.29865	3.23889	6.95125	1.92107	0.065298	1	6.5298	0.0938104	1	9.38104	0.136944	1	13.6944	0.119105	1	11.9105	0.0514744	1	5.14744	0.0387715	1	3.87715	0.0352218	1	3.52218	0.0870147	1	8.70147	0.0306467	1	3.06467	0.0960094	1	9.60094	0.0601741	1	6.01741	0.0613674	1	6.13674	0.0641329	1	6.41329	0.0827161	1
k__Bacteria;p__Firmicutes;c__Clostridia;o__Clostridiales;f__Ruminococcaceae;g__Oscillospira	0.272656	0.427162	0.0988855		0.133259	0.19406	0.0412444	0.0302993	0.00114364	1	0.114364	0.000111163	1	0.0111163	0.000189092	1	0.0189092	0.00738483	1	0.738483	2.01979e-05	1	0.00201979	0.0010488	1	0.10488	0.00238968	1	0.238968	0.000972849	1	0.0972849	0	1	0	0.00121939	1	0.121939	0.000422418	1	0.0422418	0.00108901	1	0.108901	0.000365835	1	0.0365835	0.000285968	1
k__Bacteria;p__Firmicutes;c__Clostridia;o__Clostridiales;f__Ruminococcaceae;g__Ruminococcus	0.0832645	0.18202	0.0673224		2.02512	1.79851	2.94732	1.62986	0.0348256	1	3.48256	0.0183975	1	1.83975	0.027933	1	2.7933	0.00531891	1	0.531891	0.0118865	1	1.18865	0.00403561	1	0.403561	0.0116516	1	1.16516	0.0691054	1	6.91054	0.00838219	1	0.838219	0.0338897	1	3.38897	0.00818946	1	0.818946	0.00939888	1	0.939888	0.0220619	1	2.20619	0.0459121	1
k__Bacteria;p__Firmicutes;c__Clostridia;o__Clostridiales;f__Ruminococcaceae;Other	0.302027	0.450643	0.00656957		0.0149862	0.0306324	0.0111106	0.0140471	0	1	0	0	1	0	0.000136566	1	0.0136566	2.28279e-05	1	0.00228279	0	1	0	2.28001e-05	1	0.00228001	0	1	0	0.000994959	1	0.0994959	0	1	0	0.000621197	1	0.0621197	0	1	0	0	1	0	0.000132107	1	0.0132107	0.000157282	1
k__Bacteria;p__Firmicutes;c__Clostridia;o__Clostridiales;f__Veillonellaceae;g__	0.386476	0.550436	0.0712914		0.567634	0.501781	0.346323	0.2593	0.0030251	1	0.30251	0.00949332	1	0.949332	0.0152954	1	1.52954	0.000913117	1	0.0913117	0.00341345	1	0.341345	0.0011514	1	0.11514	0.00120226	1	0.120226	0.00180198	1	0.180198	0.00122103	1	0.122103	0.0105258	1	1.05258	0.00662243	1	0.662243	0.0134508	1	1.34508	0.00283522	1	0.283522	0.00152993	1
k__Bacteria;p__Firmicutes;c__Clostridia;o__Clostridiales;f__Veillonellaceae;g__Acidaminococcus	0.00629078	0.0394222	0.0959681		0.202166	0.438755	0	0	0	1	0	0.00529136	1	0.529136	0.00057778	1	0.057778	2.28279e-05	1	0.00228279	0	1	0	0	1	0	0	1	0	1.10551e-05	1	0.00110551	0	1	0	0	1	0	0.0156295	1	1.56295	0.00272744	1	0.272744	0	1	0	0	1
k__Bacteria;p__Firmicutes;c__Clostridia;o__Clostridiales;f__Veillonellaceae;g__Anaerovibrio	0.272656	0.434402	0.0562936		0.0463977	0.03791	0.103129	0.159811	0.000719385	1	0.0719385	0.000111163	1	0.0111163	0.000556769	1	0.0556769	0.000136968	1	0.0136968	0.000302969	1	0.0302969	0.000319201	1	0.0319201	0.000311698	1	0.0311698	0.000420094	1	0.0420094	0.000231005	1	0.0231005	0.00147247	1	0.147247	0.000122638	1	0.0122638	0.000863363	1	0.0863363	0.000538591	1	0.0538591	0.000157282	1
k__Bacteria;p__Firmicutes;c__Clostridia;o__Clostridiales;f__Veillonellaceae;g__Dialister	0.0328692	0.114434	0.166754		0.163886	0.259045	0	0	0	1	0	0.00494675	1	0.494675	0.00521052	1	0.521052	0	1	0	0	1	0	0	1	0	0	1	0	0	1	0	0	1	0	0	1	0	0.00757627	1	0.757627	0.00193276	1	0.193276	0	1	0	0	1
k__Bacteria;p__Firmicutes;c__Clostridia;o__Clostridiales;f__Veillonellaceae;g__Megasphaera	0.969729	0.990811	0.0267962		0.00818637	0.0262323	0.00189308	0.00557486	0	1	0	0	1	0	1.05051e-05	1	0.00105051	0	1	0	2.01979e-05	1	0.00201979	0	1	0	0	1	0	0	1	0	0	1	0	0	1	0	0	1	0	0.000951661	1	0.0951661	0.000203242	1	0.0203242	0	1
k__Bacteria;p__Firmicutes;c__Clostridia;o__Clostridiales;f__Veillonellaceae;g__Mitsuokella	0.00356651	0.0257886	0.135025		0.0946916	0.168635	0.000465382	0.000660157	0	1	0	0.000478001	1	0.0478001	0.000441214	1	0.0441214	0	1	0	5.04948e-05	1	0.00504948	2.28001e-05	1	0.00228001	5.9371e-05	1	0.0059371	0	1	0	0.000990023	1	0.0990023	2.30073e-05	1	0.00230073	0.00500089	1	0.500089	0.00429719	1	0.429719	0	1	0	0	1
k__Bacteria;p__Firmicutes;c__Clostridia;o__Clostridiales;f__Veillonellaceae;g__Selenomonas	0.00937477	0.0550768	0.201128		1.55295	1.16252	0.604186	0.660485	0.00383672	1	0.383672	0.0102159	1	1.02159	0.0299605	1	2.99605	0.00241976	1	0.241976	0.0168653	1	1.68653	0.0144666	1	1.44666	0.0137889	1	1.37889	0.00485319	1	0.485319	0.0144433	1	1.44433	0.0168183	1	1.68183	0.0124273	1	1.24273	0.0462586	1	4.62586	0.00271328	1	0.271328	0.00200177	1
k__Bacteria;p__Firmicutes;c__Clostridia;o__Clostridiales;f__Veillonellaceae;g__Succiniclasticum	0.418923	0.5791	0.0196576		2.11087	1.35587	2.45366	1.04486	0.0290152	1	2.90152	0.0294804	1	2.94804	0.0176275	1	1.76275	0.0122586	1	1.22586	0.0295294	1	2.95294	0.0469796	1	4.69796	0.00464578	1	0.464578	0.0278257	1	2.78257	0.00710616	1	0.710616	0.0371453	1	3.71453	0.00391077	1	0.391077	0.00778008	1	0.778008	0.0132412	1	1.32412	0.0187738	1
k__Bacteria;p__Firmicutes;c__Clostridia;o__Clostridiales;Other;Other	0.013929	0.0727401	0.146812		0.0141386	0.0214238	0.0690644	0.0911433	7.3783e-05	1	0.0073783	1.11163e-05	1	0.00111163	3.15153e-05	1	0.00315153	4.56558e-05	1	0.00456558	0	1	0	0.000695402	1	0.0695402	4.45282e-05	1	0.00445282	0.000420094	1	0.0420094	0	1	0	0.000345109	1	0.0345109	0	1	0	2.94328e-05	1	0.00294328	0.000152431	1	0.0152431	7.14919e-05	1
k__Bacteria;p__Firmicutes;c__Erysipelotrichi;o__Erysipelotrichales;f__Erysipelotrichaceae;g__[Eubacterium]	0.0565316	0.177132	0.209482		0.0220858	0.025559	0.00336097	0.00288079	0.000295132	1	0.0295132	0.000867071	1	0.0867071	0.000178586	1	0.0178586	1.1414e-05	1	0.0011414	0.000504948	1	0.0504948	1.14e-05	1	0.00114	0	1	0	0.000132661	1	0.0132661	9.90023e-05	1	0.00990023	0.000460146	1	0.0460146	4.08792e-05	1	0.00408792	4.90547e-05	1	0.00490547	6.09725e-05	1	0.00609725	2.85968e-05	1
k__Bacteria;p__Firmicutes;c__Erysipelotrichi;o__Erysipelotrichales;f__Erysipelotrichaceae;g__Bulleidia	0.0734883	0.1867	0.085714		2.18966	4.37488	0.294996	0.0759914	0.00723074	1	0.723074	0.160141	1	16.0141	0.00322506	1	0.322506	0.00549012	1	0.549012	0.00534236	1	0.534236	0.00363661	1	0.363661	0.00146943	1	0.146943	0.00560493	1	0.560493	0.00211205	1	0.211205	0.0145521	1	1.45521	0.0518348	1	5.18348	0.00211916	1	0.211916	0.00274376	1	0.274376	0.00271669	1
k__Bacteria;p__Firmicutes;c__Erysipelotrichi;o__Erysipelotrichales;f__Erysipelotrichaceae;g__Catenibacterium	0.0646717	0.168865	0.0669819		1.61326	2.26599	0.65734	1.10885	0.0135945	1	1.35945	0.00350163	1	0.350163	0.0204219	1	2.04219	0.000433731	1	0.0433731	0.0223793	1	2.23793	0.000627002	1	0.0627002	0.00353257	1	0.353257	0.00343814	1	0.343814	0.0315487	1	3.15487	0.00395725	1	0.395725	0.00590023	1	0.590023	0.0842564	1	8.42564	0.00978609	1	0.978609	0.000714919	1
k__Bacteria;p__Firmicutes;c__Erysipelotrichi;o__Erysipelotrichales;f__Erysipelotrichaceae;g__L7A_E11	0.95392	1.00751	0.0287451		0.0164314	0.0274748	0.00948637	0.00774678	0.000110675	1	0.0110675	0.000233442	1	0.0233442	0.000136566	1	0.0136566	3.42419e-05	1	0.00342419	8.07918e-05	1	0.00807918	5.70002e-05	1	0.00570002	1.48427e-05	1	0.00148427	0.00102812	1	0.102812	0	1	0	0.000276087	1	0.0276087	0	1	0	0	1	0	0.000223566	1	0.0223566	0.000200177	1
k__Bacteria;p__Firmicutes;c__Erysipelotrichi;o__Erysipelotrichales;f__Erysipelotrichaceae;g__p-75-a5	0.644167	0.747552	0.0263328		0.0675497	0.0756041	0.0489315	0.0263175	0.00143877	1	0.143877	0.000144512	1	0.0144512	0.00068283	1	0.068283	0.000319591	1	0.0319591	0.00078772	1	0.078772	0.000239401	1	0.0239401	8.90564e-05	1	0.00890564	0.00166932	1	0.166932	9.90023e-05	1	0.00990023	0.00248479	1	0.248479	1.36264e-05	1	0.00136264	0.000137353	1	0.0137353	0.000477618	1	0.0477618	0.000414653	1
k__Bacteria;p__Firmicutes;c__Erysipelotrichi;o__Erysipelotrichales;f__Erysipelotrichaceae;g__RFN20	0.225346	0.385136	0.0368357		0.148395	0.123126	0.198389	0.132351	0.00330179	1	0.330179	0.00123391	1	0.123391	0.000388688	1	0.0388688	0.00429165	1	0.429165	0.000747324	1	0.0747324	0.000467402	1	0.0467402	0.00284981	1	0.284981	0.000818077	1	0.0818077	0.00143003	1	0.143003	0.00116187	1	0.116187	0.000694946	1	0.0694946	0.000421871	1	0.0421871	0.00464407	1	0.464407	0.00291687	1
k__Bacteria;p__Firmicutes;c__Erysipelotrichi;o__Erysipelotrichales;f__Erysipelotrichaceae;g__Sharpea	0.0193852	0.0828277	0.204929		1.10508	1.53736	0.00128228	0.00141874	0.00654824	1	0.654824	0.00642522	1	0.642522	0.00218506	1	0.218506	0	1	0	0.00161584	1	0.161584	2.28001e-05	1	0.00228001	0.0273403	1	2.73403	0	1	0	0.0122323	1	1.22323	0	1	0	0.0523798	1	5.23798	0.0238602	1	2.38602	5.08104e-05	1	0.00508104	1.42984e-05	1
k__Bacteria;p__Lentisphaerae;c__[Lentisphaeria];o__Victivallales;f__Victivallaceae;g__	0.00033779	0.00396904	0.302842		0	0	0.0103072	0.0110582	0	1	0	0	1	0	0	1	0	0	1	0	0	1	0	0	1	0	0	1	0	0	1	0	0	1	0	0	1	0	0	1	0	0	1	0	0.000101621	1	0.0101621	0.000142984	1
k__Bacteria;p__Lentisphaerae;c__[Lentisphaeria];o__Z20;f__R4-45B;g__	0.0319093	0.115364	0.144123		0.00868464	0.0130251	0.0345463	0.0426176	5.53373e-05	1	0.00553373	0	1	0	5.25254e-05	1	0.00525254	0.000102726	1	0.0102726	0	1	0	0.000193801	1	0.0193801	0	1	0	0.000475369	1	0.0475369	0	1	0	0.000103533	1	0.0103533	0	1	0	5.88657e-05	1	0.00588657	0.00158529	1	0.158529	0.000643427	1
k__Bacteria;p__Planctomycetes;c__Planctomycetia;o__Pirellulales;f__Pirellulaceae;g__	0.487474	0.610968	0.00583082		0.0207211	0.0357858	0.0164208	0.017201	0.000442698	1	0.0442698	0.000100047	1	0.0100047	4.20203e-05	1	0.00420203	4.56558e-05	1	0.00456558	0	1	0	0.0001026	1	0.01026	0.000103899	1	0.0103899	0.0013045	1	0.13045	0	1	0	0.000345109	1	0.0345109	0	1	0	0	1	0	0.000477618	1	0.0477618	0.000243072	1
k__Bacteria;p__Proteobacteria;c__Alphaproteobacteria;o__;f__;g__	0.440745	0.583521	0.00288707		0.00859386	0.0136983	0.00732224	0.00957059	0	1	0	0	1	0	0	1	0	0.000456558	1	0.0456558	0	1	0	0.000262201	1	0.0262201	8.90564e-05	1	0.00890564	0.000154771	1	0.0154771	0	1	0	0	1	0	0	1	0	6.86766e-05	1	0.00686766	0.000325187	1	0.0325187	8.57903e-05	1
k__Bacteria;p__Proteobacteria;c__Alphaproteobacteria;o__RF32;f__;g__	0.861894	0.953154	0.030493		0.196729	0.274379	0.123443	0.100486	0.00293288	1	0.293288	0	1	0	0.00059879	1	0.059879	0.00404054	1	0.404054	0	1	0	0.00432061	1	0.432061	0.00954388	1	0.954388	0.000795967	1	0.0795967	0	1	0	0.000356613	1	0.0356613	2.72528e-05	1	0.00272528	0.000990905	1	0.0990905	0.000457294	1	0.0457294	0.00117247	1
k__Bacteria;p__Proteobacteria;c__Alphaproteobacteria;o__Rhizobiales;f__Brucellaceae;g__Ochrobactrum	0.422508	0.567367	0.106719		0.0200137	0.0237378	0.00722741	0.0109888	0.000424252	1	0.0424252	0.000444652	1	0.0444652	4.20203e-05	1	0.00420203	0	1	0	0.000595839	1	0.0595839	0	1	0	0	1	0	0.000342708	1	0.0342708	0	1	0	0.000552175	1	0.0552175	0	1	0	0	1	0	0.000365835	1	0.0365835	1.42984e-05	1
k__Bacteria;p__Proteobacteria;c__Alphaproteobacteria;o__Rhizobiales;f__Methylobacteriaceae;g__Methylobacterium	2.8029e-05	0.00131736	0.411426		0.0365736	0.0299467	0.00113563	0.00122019	0.00012912	1	0.012912	0.000133396	1	0.0133396	0.000630305	1	0.0630305	5.70698e-05	1	0.00570698	0.000353464	1	0.0353464	0.000604202	1	0.0604202	4.45282e-05	1	0.00445282	0.000928628	1	0.0928628	0.000275006	1	0.0275006	0.000368117	1	0.0368117	4.08792e-05	1	0.00408792	0.000824119	1	0.0824119	3.04863e-05	1	0.00304863	1.42984e-05	1
k__Bacteria;p__Proteobacteria;c__Alphaproteobacteria;o__Rhizobiales;f__Phyllobacteriaceae;g__Phyllobacterium	0.366807	0.530459	0.0381787		0.0115311	0.0246635	0.0040701	0.00963909	0.000258241	1	0.0258241	7.78141e-05	1	0.00778141	1.05051e-05	1	0.00105051	0	1	0	4.03959e-05	1	0.00403959	0	1	0	0	1	0	9.94959e-05	1	0.00994959	0	1	0	0.000897284	1	0.0897284	0	1	0	0	1	0	0	1	0	2.85968e-05	1
k__Bacteria;p__Proteobacteria;c__Alphaproteobacteria;o__Rhizobiales;f__Rhizobiaceae;g__Agrobacterium	0.0165529	0.0818934	0.1756		0.0162547	0.0215395	0.00210158	0.00250205	7.3783e-05	1	0.0073783	6.66978e-05	1	0.00666978	0.000136566	1	0.0136566	1.1414e-05	1	0.0011414	4.03959e-05	1	0.00403959	0.000148201	1	0.0148201	7.42137e-05	1	0.00742137	0.000652251	1	0.0652251	0	1	0	0.000609693	1	0.0609693	0	1	0	0.000137353	1	0.0137353	0	1	0	2.85968e-05	1
k__Bacteria;p__Proteobacteria;c__Alphaproteobacteria;o__Sphingomonadales;f__Sphingomonadaceae;g__Sphingomonas	0.00109673	0.00937204	0.269366		0.0141632	0.0141374	0.00176944	0.00290745	0.000202903	1	0.0202903	7.78141e-05	1	0.00778141	9.45458e-05	1	0.00945458	6.84838e-05	1	0.00684838	5.04948e-05	1	0.00504948	6.84002e-05	1	0.00684002	0.000103899	1	0.0103899	0.000486424	1	0.0486424	7.70018e-05	1	0.00770018	0.000391124	1	0.0391124	0	1	0	7.84875e-05	1	0.00784875	0	1	0	0	1
k__Bacteria;p__Proteobacteria;c__Betaproteobacteria;o__Burkholderiales;f__Alcaligenaceae;g__Sutterella	0.644167	0.738436	0.0305192		0.136962	0.196464	0.0848438	0.0674122	0.00060871	1	0.060871	4.44652e-05	1	0.00444652	0.000378183	1	0.0378183	0.0058896	1	0.58896	3.02969e-05	1	0.00302969	0.00522122	1	0.522122	0.000311698	1	0.0311698	0.00149244	1	0.149244	0.000176004	1	0.0176004	0.00197863	1	0.197863	0	1	0	0.000304139	1	0.0304139	0.000172755	1	0.0172755	0.000457548	1
k__Bacteria;p__Proteobacteria;c__Betaproteobacteria;o__Burkholderiales;f__Comamonadaceae;g__	0.231833	0.389148	0.135079		0.0112923	0.0185936	0.000875648	0.00129066	0.000424252	1	0.0424252	3.33489e-05	1	0.00333489	0.000178586	1	0.0178586	0	1	0	0	1	0	0	1	0	0	1	0	0.00058592	1	0.058592	0	1	0	0.000103533	1	0.0103533	0	1	0	2.94328e-05	1	0.00294328	0	1	0	1.42984e-05	1
k__Bacteria;p__Proteobacteria;c__Betaproteobacteria;o__Burkholderiales;f__Comamonadaceae;Other	0.00310273	0.0243047	0.356579		0.0143423	0.0116106	0.00197199	0.00180447	0.000405807	1	0.0405807	0.000100047	1	0.0100047	7.35356e-05	1	0.00735356	0	1	0	0.00010099	1	0.010099	2.28001e-05	1	0.00228001	1.48427e-05	1	0.00148427	0.000232157	1	0.0232157	0.000110003	1	0.0110003	0.000276087	1	0.0276087	0.000218022	1	0.0218022	0.000166786	1	0.0166786	5.08104e-05	1	0.00508104	0	1
k__Bacteria;p__Proteobacteria;c__Deltaproteobacteria;o__Desulfovibrionales;f__Desulfovibrionaceae;g__	0.0305653	0.119714	0.031811		0.00759371	0.0146804	0.0121292	0.00987537	0	1	0	0	1	0	4.20203e-05	1	0.00420203	1.1414e-05	1	0.0011414	0	1	0	5.70002e-05	1	0.00570002	1.48427e-05	1	0.00148427	0.000475369	1	0.0475369	0	1	0	0.000310598	1	0.0310598	0	1	0	0	1	0	0.00024389	1	0.024389	0.000142984	1
k__Bacteria;p__Proteobacteria;c__Deltaproteobacteria;o__GMD14H09;f__;g__	0.0176868	0.0831278	0.137624		0.0105688	0.0221121	0.0520214	0.069962	0	1	0	0	1	0	5.25254e-05	1	0.00525254	1.1414e-05	1	0.0011414	0	1	0	1.14e-05	1	0.00114	0	1	0	0.000652251	1	0.0652251	0	1	0	0.000540671	1	0.0540671	0	1	0	0	1	0	0.00121945	1	0.121945	0.000157282	1
k__Bacteria;p__Proteobacteria;c__Gammaproteobacteria;o__Aeromonadales;f__Succinivibrionaceae;g__	0.000275504	0.00369962	0.331114		0.435045	0.390503	0.0416921	0.0615581	0.00831904	1	0.831904	0.00235666	1	0.235666	0.00506345	1	0.506345	0.000399489	1	0.0399489	0.00575641	1	0.575641	0.0011514	1	0.11514	0.0140858	1	1.40858	0.000895463	1	0.0895463	0.00468611	1	0.468611	0.00154149	1	0.154149	0.000817583	1	0.0817583	0.00713256	1	0.713256	0.000284538	1	0.0284538	0.000114387	1
k__Bacteria;p__Proteobacteria;c__Gammaproteobacteria;o__Aeromonadales;f__Succinivibrionaceae;g__Ruminobacter	0.217215	0.378115	0.0258013		0.00701689	0.0149522	0.00340601	0.00475209	0	1	0	0	1	0	0	1	0	2.28279e-05	1	0.00228279	0	1	0	0.000387601	1	0.0387601	0	1	0	0.000420094	1	0.0420094	0	1	0	1.15036e-05	1	0.00115036	0	1	0	0	1	0	8.12967e-05	1	0.00812967	0	1
k__Bacteria;p__Proteobacteria;c__Gammaproteobacteria;o__Aeromonadales;f__Succinivibrionaceae;g__Succinivibrio	0.00558362	0.03749	0.215269		0.0566347	0.0538128	0.0161314	0.00971117	0.000313578	1	0.0313578	0.000589164	1	0.0589164	0.000766871	1	0.0766871	0.000159795	1	0.0159795	0.000141386	1	0.0141386	0.000421801	1	0.0421801	0.000460125	1	0.0460125	0.000409039	1	0.0409039	5.50013e-05	1	0.00550013	0.00104683	1	0.104683	0.000313407	1	0.0313407	0.00211916	1	0.211916	0.000132107	1	0.0132107	2.85968e-05	1
k__Bacteria;p__Proteobacteria;c__Gammaproteobacteria;o__Enterobacteriales;f__Enterobacteriaceae;g__	0.0577371	0.164463	0.162916		0.00849944	0.0110267	0.00153418	0.00174633	5.53373e-05	1	0.00553373	3.33489e-05	1	0.00333489	7.35356e-05	1	0.00735356	1.1414e-05	1	0.0011414	2.01979e-05	1	0.00201979	5.70002e-05	1	0.00570002	0	1	0	0.000265322	1	0.0265322	0	1	0	0.000356613	1	0.0356613	0	1	0	0.000147164	1	0.0147164	0	1	0	1.42984e-05	1
k__Bacteria;p__Proteobacteria;c__Gammaproteobacteria;o__Xanthomonadales;f__Xanthomonadaceae;g__	7.93836e-05	0.00248735	0.368267		0.0159031	0.0145139	0.000222251	0.000498523	0	1	0	4.44652e-05	1	0.00444652	0.000168081	1	0.0168081	6.84838e-05	1	0.00684838	0.000171682	1	0.0171682	7.98003e-05	1	0.00798003	1.48427e-05	1	0.00148427	0.000497479	1	0.0497479	0.000165004	1	0.0165004	0.000391124	1	0.0391124	8.17583e-05	1	0.00817583	0.000225652	1	0.0225652	0	1	0	1.42984e-05	1
k__Bacteria;p__Spirochaetes;c__Spirochaetes;o__Sphaerochaetales;f__Sphaerochaetaceae;g__Sphaerochaeta	0.862193	0.942397	0.00439253		0.0134565	0.0150057	0.011722	0.0107604	7.3783e-05	1	0.0073783	0.000111163	1	0.0111163	0.000420203	1	0.0420203	4.56558e-05	1	0.00456558	5.04948e-05	1	0.00504948	9.12003e-05	1	0.00912003	2.96855e-05	1	0.00296855	0.000386928	1	0.0386928	0	1	0	0.000356613	1	0.0356613	0	1	0	4.90547e-05	1	0.00490547	0.000375997	1	0.0375997	0.000142984	1
k__Bacteria;p__Spirochaetes;c__Spirochaetes;o__Spirochaetales;f__Spirochaetaceae;g__	0.0318015	0.119573	0.0301519		0.00767189	0.0160404	0.0122789	0.0091684	0.000202903	1	0.0202903	0	1	0	6.30305e-05	1	0.00630305	2.28279e-05	1	0.00228279	0	1	0	5.70002e-05	1	0.00570002	0	1	0	0.000574865	1	0.0574865	0	1	0	0	1	0	0	1	0	0	1	0	0.000172755	1	0.0172755	0.000157282	1
k__Bacteria;p__Spirochaetes;c__Spirochaetes;o__Spirochaetales;f__Spirochaetaceae;g__Treponema	0.355611	0.522304	0.105796		1.95558	1.36552	3.42612	2.69707	0.0355265	1	3.55265	0.0127615	1	1.27615	0.0236259	1	2.36259	0.0086632	1	0.86632	0.00925066	1	0.925066	0.00817383	1	0.817383	0.0208541	1	2.08541	0.0463982	1	4.63982	0.0043121	1	0.43121	0.0413211	1	4.13211	0.00876177	1	0.876177	0.0150206	1	1.50206	0.0456786	1	4.56786	0.0630273	1
k__Bacteria;p__SR1;c__;o__;f__;g__	0.486521	0.618014	0.0113825		0.0880014	0.146412	0.0630846	0.0743313	0.00143877	1	0.143877	0	1	0	4.20203e-05	1	0.00420203	0.00407478	1	0.407478	0	1	0	0.000319201	1	0.0319201	0.00400754	1	0.400754	0.000210047	1	0.0210047	0	1	0	0.000356613	1	0.0356613	8.17583e-05	1	0.00817583	2.94328e-05	1	0.00294328	0.000853615	1	0.0853615	0.000672024	1
k__Bacteria;p__Synergistetes;c__Synergistia;o__Synergistales;f__Dethiosulfovibrionaceae;g__Pyramidobacter	0.563618	0.688053	0.0476792		0.03326	0.0373776	0.0191507	0.0243106	0.000590264	1	0.0590264	0.000400187	1	0.0400187	0.000441214	1	0.0441214	6.84838e-05	1	0.00684838	0.000141386	1	0.0141386	0	1	0	0	1	0	0.00114973	1	0.114973	9.90023e-05	1	0.00990023	0.000966306	1	0.0966306	9.53847e-05	1	0.00953847	3.92438e-05	1	0.00392438	0.000111783	1	0.0111783	0.000142984	1
k__Bacteria;p__Tenericutes;c__Mollicutes;o__;f__;g__	0.101708	0.217286	0.045633		0.00639453	0.0102768	0.0120169	0.0149981	5.53373e-05	1	0.00553373	0	1	0	1.05051e-05	1	0.00105051	7.98977e-05	1	0.00798977	0	1	0	0	1	0	0.000118742	1	0.0118742	0.000364818	1	0.0364818	0	1	0	0.000138044	1	0.0138044	0	1	0	0	1	0	5.08104e-05	1	0.00508104	0.000600532	1
k__Bacteria;p__Tenericutes;c__Mollicutes;o__Acholeplasmatales;f__;g__	0.000988182	0.00928891	0.263645		0.0122568	0.030803	0.0757168	0.0683745	0	1	0	0	1	0	0	1	0	4.56558e-05	1	0.00456558	0	1	0	0.000171001	1	0.0171001	0	1	0	0.00112762	1	0.112762	0	1	0	0.00012654	1	0.012654	0	1	0	0	1	0	0.00159545	1	0.159545	0.00207326	1
k__Bacteria;p__Tenericutes;c__Mollicutes;o__Anaeroplasmatales;f__Anaeroplasmataceae;g__Anaeroplasma	0.817361	0.925686	0.0618294		0.261806	0.401184	0.114315	0.0639558	0.00300666	1	0.300666	0.000678094	1	0.0678094	0.000441214	1	0.0441214	0.0086632	1	0.86632	0.000818017	1	0.0818017	0.000832203	1	0.0832203	0.0136553	1	1.36553	0.00109445	1	0.109445	0.00102302	1	0.102302	0.000540671	1	0.0540671	0.000163517	1	0.0163517	0.000500358	1	0.0500358	0.00127026	1	0.127026	0.00161572	1
k__Bacteria;p__Tenericutes;c__Mollicutes;o__RF39;f__;g__	0.603332	0.727092	0.0143196		1.1845	0.650507	1.04456	0.500836	0.0231125	1	2.31125	0.022466	1	2.2466	0.00615598	1	0.615598	0.0109916	1	1.09916	0.00615027	1	0.615027	0.00290701	1	0.290701	0.0112656	1	1.12656	0.0142279	1	1.42279	0.00398209	1	0.398209	0.012585	1	1.2585	0.018818	1	1.8818	0.00947737	1	0.947737	0.0160663	1	1.60663	0.0194601	1
k__Bacteria;p__Tenericutes;c__RF3;o__ML615J-28;f__;g__	0.260133	0.421594	0.079359		0.045176	0.0682625	0.01597	0.0169702	0.000202903	1	0.0202903	4.44652e-05	1	0.00444652	7.35356e-05	1	0.00735356	0.00256814	1	0.256814	0.000141386	1	0.0141386	9.12003e-05	1	0.00912003	0.000816351	1	0.0816351	0.000420094	1	0.0420094	0.000539012	1	0.0539012	0.000483153	1	0.0483153	4.08792e-05	1	0.00408792	0	1	0	0.000538591	1	0.0538591	0.000343161	1
k__Bacteria;p__Verrucomicrobia;c__Verruco-5;o__WCHB1-41;f__;g__	0.0735742	0.181999	0.0202756		0.007117	0.0194375	0.0134676	0.0244248	0	1	0	0	1	0	2.10102e-05	1	0.00210102	0	1	0	0	1	0	0.000114	1	0.0114	0	1	0	0.000707526	1	0.0707526	0	1	0	1.15036e-05	1	0.00115036	0	1	0	0	1	0	0.000884101	1	0.0884101	0.000142984	1
k__Bacteria;p__Verrucomicrobia;c__Verruco-5;o__WCHB1-41;f__RFP12;g__	0.133327	0.272451	0.0486634		0.275479	0.310915	0.395479	0.209972	0.00293288	1	0.293288	0.000111163	1	0.0111163	0.00133415	1	0.133415	0.0110487	1	1.10487	8.07918e-05	1	0.00807918	0.00490202	1	0.490202	0.00237484	1	0.237484	0.00457681	1	0.457681	0.000176004	1	0.0176004	0.00486604	1	0.486604	0.000163517	1	0.0163517	0.000490547	1	0.0490547	0.00717443	1	0.717443	0.00550488	1
k__Bacteria;p__Verrucomicrobia;c__Verruco-5;o__WCHB1-41;f__WCHB1-25;g__	0.0635097	0.170569	0.0119213		0.102228	0.163064	0.130231	0.0768523	0.00121742	1	0.121742	0	1	0	0.000136566	1	0.0136566	0.00164361	1	0.164361	0	1	0	0.00226861	1	0.226861	0.00016327	1	0.016327	0.00583709	1	0.583709	0	1	0	0.00100082	1	0.100082	0	1	0	0	1	0	0.00244906	1	0.244906	0.00157282	1
[truncated: 31 more columns]
